# Supplementary material for: Disease Trends in Children and Adolescents in Japan: A Retrospective Observational Study Using the Nationwide Claims Data for 2012–2016
Source: Children (Basel). 2024 Jan 10;11(1):81. doi: 10.3390/children11010081 (PMC10814281; doi:10.3390/children11010081)
Supplement: Supplementary file 1 [file children-11-00081-s001.zip]

Archive with 1 entries (1 files):
- children-2771926-supplementary.xlsx
