# Supplementary material for: Disease Trends in Children and Adolescents in Japan: A Retrospective Observational Study Using the Nationwide Claims Data for 2012–2016
Source: Children (Basel). 2024 Jan 10;11(1):81. doi: 10.3390/children11010081 (PMC10814281; doi:10.3390/children11010081)
Supplement: Supplementary file 1 [file children-11-00081-s001.zip › children-2771926-supplementary.xlsx]

## Sheet: Supple 1
Additional file 1 Number of patients for each ICD-10 block code by age.
* Mean values for the 5 years from 2012 to 2016 (<10 was marked with a minus sign “-").
* Darker shading indicates a higher maximum value (by age).
ICD 10 code		Peak age	Age_0	Age_1	Age_2	Age_3	Age_4	Age_5	Age_6	Age_7	Age_8	Age_9	Age_10	Age_11	Age_12	Age_13	Age_14	Age_15	Age_16	Age_17	Age_18
A00-09	Intestinal infectious diseases	0	769059	697849	597613	604970	578501	521805	430123	377190	340357	306981	278806	248981	222364	213149	192206	167071	174597	166593	148283
A15-19	Tuberculosis	0	733.2	354.6	299.4	256.6	220.6	197.4	169.6	139.8	127.8	113.8	109	112.6	116	129.4	137.2	157	177.4	205.8	294.8
A20-28	Certain zoonotic bacterial diseases	8	41.2	34.8	24.8	27.8	26	33.8	35.8	43.2	48.8	41.8	40.8	45.8	36	37	28.8	28.8	24.4	29.6	27.6
A30-49	Other bacterial diseases	4	59052	68591.2	85145.8	125726	145116	144456	126482	105961	89026.6	72207	58340.8	46460.6	31461.8	23842	18869.8	13922.2	12432.2	11275.4	10322
A50-64	Infections with a predominantly sexual mode of transmission	18	601	282.8	266.4	291.6	312.2	311.6	283.8	275	268.2	239	223.6	226.4	242.2	340.6	646.6	1468.8	3461	5916.2	10018.6
A65-69	Other spirochetal diseases	6	17.6	18.4	16.6	16.6	22.8	20.2	23	21.2	16.6	16.2	14.2	14.6	16.4	13.2	14.4	17.6	14.2	15.8	19
A70-74	Other diseases caused by chlamydiae	18	254.6	175	179.2	245.2	243.2	193.2	172.2	145.6	154.4	137.2	126.4	121.8	105.6	98.6	108.6	153.2	308.4	521	816.4
A75-79	Rickettsioses	0	30.2	20	15	12.8	10.8	-	-	-	-	-	-	-	11	-	-	-	-	-	10.2
A80-89	Viral and prion infections of the central nervous system	0	443.2	152.2	104	111.2	127.2	127.6	113.8	91.4	84.2	79.6	66.6	72	70.4	69.6	74.6	108.6	120	117.6	102.8
A90-99	Arthropod-borne viral fevers and viral hemorrhagic fevers	-	-	-	-	-	-	-	-	-	-	-	-	-	-	-	-	-	-	-	-
B00-09	Viral infections characterized by skin and mucous membrane lesions	1	272873	304534	260760	273243	275650	259653	214369	186547	164181	139712	119278	102577	84104.2	70094.8	61216.6	51863.6	44782.8	42509.8	38723.6
B15-19	Viral hepatitis	0	1464.4	658.4	535.8	525.2	483.8	475.8	456.2	413.8	415.2	429	426.8	450	487.4	492.2	516	626	708	772.8	1055.4
B20-24	Human immunodeficiency virus [HIV] disease	0	76	37.8	36.4	33	34.8	28.6	23	22.8	20.8	19	17.2	20.6	20	21.6	20.2	26.2	33.2	38.4	47.6
B25-34	Other viral diseases	0	155325	97353.4	61254.2	61287.6	48661.8	37234.6	22223.4	16466	13034.2	10174	8236.6	6733.4	5121	4314	3879	3809.8	4112.8	4022.6	4237.4
B35-49	Mycoses	0	137416	59328.2	31507.8	22407.4	19550.8	18175.6	16666.2	16372.2	16604.4	17068	17855	19167.4	20278.6	21127.6	22085.4	22894.4	24614	26789	30119.8
B50-64	Protozoal diseases	18	426	427.6	464.2	485.6	491.6	480	448	415.4	395.6	386.2	378	370	366.2	387.2	410.6	435.4	458	475.6	539.4
B65-83	Helminthiases	5	536.4	1046	1475.4	1890.4	2389	2482	1892.8	1487.8	1326.8	730.2	515.4	347.2	200	144.4	116.2	89	81.6	81.2	61.2
B85-89	Pediculosis, acariasis and other infestations	5	1272.2	2403	4175.4	6624.6	9242	11308.4	9580	8607.8	7476	5121.8	3217	1732.2	755.8	440.4	349	305.6	294.4	315.8	350.2
B90-94	Sequelae of infectious and parasitic diseases	18	13.4	17.2	18.6	20.2	20.2	20.8	19.8	18.2	18.2	18.2	19.6	16.4	18.2	20.8	24.4	30.2	32.4	40.8	44.2
B99	Other infectious diseases	0	27651.2	19668	14025	12859.6	9505.4	6844.8	4408	3453.4	2972.6	2538.2	2196.8	1865	1655.4	1537	1417.6	1345.8	1339.6	1328.6	1368.4
C00-14	Malignant neoplasms of lip, oral cavity and pharynx	18	-	-	-	-	-	11	13	12.4	13.4	-	14.8	15.8	20.8	22.6	23.4	25.4	29.2	33.6	40.2
C15-26	Malignant neoplasms of digestive organs	18	85.2	80	78.2	74.2	70.4	74.6	71	67.8	69	64.8	65.4	69	76.2	79	82.2	87	94.6	105.4	118
C30-39	Malignant neoplasms of respiratory and intrathoracic organs	18	19.4	18.2	23.4	25.4	23.6	26.2	23.4	23.8	23.2	23.4	23.8	24.2	25.4	31	33.4	45.8	42.6	52.2	68.8
C40-41	Malignant neoplasms of bone and articular cartilage	18	-	-	11.2	14.2	19.2	23	27.8	34	39.4	42.4	55.6	73.2	90.4	108.4	117.2	127.8	130.4	134.4	136
C43-44	Melanoma and other malignant neoplasms of skin	8	26	21.8	22.8	31.4	36	44	53	56.4	58.4	52.2	52.6	55.6	53.4	46.6	54.4	45.6	44.8	47.6	55.4
C45-49	Malignant neoplasms of mesothelial and soft tissue	16	66.2	51	51.6	54.4	60	56.2	58.2	57	61.8	67.2	67.2	70.2	82.4	88.4	94.4	102	103.2	100.2	97
C50	Malignant neoplasms of breast	18	-	-	-	-	-	-	-	-	-	-	-	-	-	-	-	-	-	10.2	14.8
C51-58	Malignant neoplasms of female genital organs	18	-	-	-	-	-	-	-	10.2	10.6	18	21.6	25.8	35.4	43.4	55.8	70.4	88.6	116.6	151.8
C60-63	Malignant neoplasms of male genital organs	18	24.6	29.2	25.8	19.8	19.4	19.6	18.2	18	19.4	14.6	18.8	13.8	13	12.6	15.6	16.2	22.4	23.6	35.6
C64-68	Malignant neoplasms of urinary tract	3	22.2	27.8	30.2	31.8	26.8	27	21.6	25	22.4	22.6	19	22.4	20.6	22.8	22.8	27.6	26.2	26.4	30.8
C69-72	Malignant neoplasms of eye, brain and other parts of central nervous system	15	135	133.6	178	199.6	222.6	248	251	261	271.6	264.4	267.4	283.4	295.4	312	316.6	319.6	310	304.6	282.2
C73-75	Malignant neoplasms of thyroid and other endocrine glands	18	143.8	125.8	137.8	139.8	138	139.4	129.4	127.8	131.6	147.4	169	175.4	183	187	188.8	196.2	193.2	202.2	226.6
C76-80	Malignant neoplasms of ill-defined, other secondary and unspecified sites	18	162.2	165	199.8	225	240.8	246.4	246.2	238.6	238.4	247.4	254.2	279.2	289	307.2	329.8	360.2	361.8	369.6	401
C81-96	Malignant neoplasms of lymphoid, hematopoietic and related tissue	18	266.6	305.4	371.4	487.2	564	610.2	654.4	691.8	718	743.4	785.6	816.4	867.8	900.4	929.6	992.2	997.4	989.6	1015.8
C97	Malignant neoplasms of independent [primary] multiple sites	-	-	-	-	-	-	-	-	-	-	-	-	-	-	-	-	-	-	-	-
D00-09	In situ neoplasms	8	-	-	-	-	-	14.4	17.4	19.2	30	24.2	21.6	17.6	15.4	11	10.2	-	-	-	14.2
D10-36	Benign neoplasms, except benign neuroendocrine tumors	0	32470.8	14699.4	12742	12160	12839	14186	13659.4	12908.2	13012.6	12769.6	12918.2	13251	13215.4	12173.8	12366.6	12969.6	11865.4	12675.4	15048
D37-48	Neoplasms of uncertain behavior, polycythemia vera and myelodysplastic syndromes	18	8070.8	5436.6	4786.2	4907.4	5298	6109.4	6403	6553.8	7023.6	7499.8	8279.6	9351.8	10585.6	11245.2	11549.4	12297.8	12001.2	12375.2	13266
D50-53	Nutritional anemia	0	58815.4	30491.2	15002.2	11080.2	8685.6	7465.4	6350.8	5342	5104	5219.4	5565.2	6783.8	11983.2	18343.6	19838.8	19698	20451.4	19359	17637.2
D55-59	Hemolytic anemia	0	1005	368	313.6	299	294.4	288.2	274.4	247.8	245.2	234.8	234.6	240.8	253.2	267.8	265.6	276.8	262	243	219.4
D60-64	Aplastic and other anemia’s and other bone marrow failure syndromes	0	10057.8	4360.4	2724.8	2752.2	2551.6	2396.6	2278.2	2085.6	2106.2	2278.6	2444.6	2844	4257	5390.2	5559.8	5939.6	6252.2	6182.6	6200
D65-69	Coagulation defects, purpura and other hemorrhagic conditions	0	11949.8	4561.4	4156.2	4677.2	5209.8	5425.6	4933	4368.4	4005.4	3666	3503.4	3427.2	3556.4	3620.6	3637.4	3711.4	3771.8	3824.2	3998
D70-77	Other disorders of blood and blood-forming organs	0	5624.2	2479.2	1815	1638.8	1483.8	1358.6	1294.8	1219.2	1233.6	1346	1351.8	1391.2	1804.6	1908.2	1773.2	2031.2	1738.4	1727.2	2225.6
D80-89	Certain disorders involving the immune mechanism	0	6177	3044.6	2549.6	2553	2415.6	2336.6	2193.8	2077.2	2025.2	1999.2	1991	2049.4	2105.4	2119	2119.4	2001.8	1812.8	1717.2	1657.8
E00-07	Disorders of thyroid gland	18	8690.4	4493.4	4193.4	4300	4215.6	4338.8	4302.4	4348.4	4636.4	5005.8	5475.2	6063.2	7130.4	8011.2	8520.6	9097.6	9517.6	9644.8	10457
E10-14	Diabetes mellitus	18	351.8	316.6	454.4	671.6	769.4	908.2	1108.4	1254.4	1490.2	1843.4	2188.8	2574.2	3109.8	3638.8	4079.8	4959.6	5419.2	5756.2	6646.6
E15-16	Other disorders of glucose regulation and pancreatic internal secretion	0	29079	11920.2	10825.4	12296.4	11627	9954.8	7534.4	5967.6	5014	4129.6	3425.2	2847.2	2378.6	2106.8	1794	1339.8	1110.6	976.6	910.8
E20-35	Disorders of other endocrine glands	18	5800	6588	7453.8	9255.8	8578.4	8644.6	8730.2	9090.8	9771.4	10426.4	11423.8	12672.8	13378	14157.8	14690.4	15297.6	17746	19229.2	23982.6
E40-46	Malnutrition	0	1895.8	989.2	816.8	788.6	702.2	657.6	606.4	551.2	549	551.2	601.2	649.2	768.4	840.6	904.2	908.6	903.2	910.4	876
E50-64	Other nutritional deficiencies	0	53496.8	10147.4	7230.2	6237.6	5372.2	4929.4	4272.8	3946.2	3829.8	3869.2	4053.6	4529.4	5525.6	6559.8	7332.6	8197.2	8392	8502.8	8711.6
E65-68	Overweight, obesity and other hyperalimentation	10	456.6	290	305	437	515.2	816.6	1825.6	2289.8	3085.8	3900.6	4143.4	3952.4	3219.2	2681.8	2384.8	2137.6	1630.6	1540	1659.8
E70-90	Metabolic disorders	0	173784	121358	92030.4	97505.6	91643.2	83594	70410.4	63258.8	58779	55595.4	53443.4	51093.8	53073.2	54808.2	52847.2	55129.2	58857	56784.6	58172.4
F00-09	Mental disorders due to known physiological conditions	18	79.4	144.2	218.6	301.8	357.4	413	421.8	451	438.4	442.6	439.4	458.8	444	488	499.4	538.4	609	688.2	740.2
F10-19	Mental and behavioral disorders due to psychoactive substance use	18	589.2	1138.2	626	234.6	101.4	67.4	52.8	42.6	42.4	43.8	33.6	41.8	50.2	99.6	169	223.2	398.6	548	1159.6
F20-29	Schizophrenia, schizotypal, delusional, and other non-mood psychotic disorders	18	34.2	80.8	251.8	638.8	1102.8	1738.8	2629	3733.6	4693	5513.2	6183	6647.4	7349.4	8396.2	9374.4	10014.2	10637.2	11613.6	12401.4
F30-39	Mood [affective] disorders	18	73.2	92.4	122	194	290	442.4	710.6	1136.2	1614	2193.6	2847.2	3603.6	5471.2	8068.2	10454.6	12905	15371.6	17099.2	19360.2
F40-48	Anxiety, dissociative, stress-related, somatoform and other nonpsychotic mental disorders	18	5743.4	4339	6192.8	9926.6	12360.8	14496	15837.4	17485.4	19028.6	19886.2	20644.6	21575.8	25603.6	30073.4	32610.4	34370.4	35633.6	37063.8	38099.8
F50-59	Behavioral syndromes associated with physiological disturbances and physical factors	0	5916.6	4526.4	3246	2987.4	2798.6	2652	2371.6	2122.4	2010.6	1955.8	1898.6	1925.8	2194.4	2521.8	2962	3114.6	3315.4	3515.8	3335.8
F60-69	Disorders of adult personality and behavior	18	15.4	22.8	46	66.4	85	116	160.2	222.8	290.8	351.2	417	417.4	423.8	430.8	440.4	434.6	515.8	611.2	789.8
F70-79	Intellectual disabilities	5	944.6	2328.4	4842.8	7005.2	7685.2	8629.6	7428	6371.8	5965.6	5737.6	5594	5740.4	5464.6	5244.2	5179.8	4806.8	4530.4	5020	4858.6
F80-89	Disorders of psychological development	5	13710.8	17276.6	26199.6	35472.2	37316.8	40410.8	35383	29891.2	27620	26005.6	24197.6	23233.8	21219.6	19542.4	17513.6	14466	12070	11350	10020.6
F90-98	Behavioral and emotional disorders with onset usually occurring in childhood and adolescence	9	223.6	882.6	2922	5451.4	9060.4	16185.2	22797.4	26765.6	28522.2	28706.4	27032.2	22130	18035.2	14919.6	12065.2	8860.2	6428.8	5186.4	4203.8
F99	Unspecified mental disorder	14	74.6	142.2	318.4	520.2	649.2	841.2	927.8	1016.4	1076.4	1168.2	1204.4	1257.4	1343.4	1500	1507.2	1457.2	1418.4	1470	1420.2
G00-09	Inflammatory diseases of the central nervous system	0	3111.6	974.6	763.2	796.4	887.8	897.4	794	725	639	593.8	543.4	534	542	542.6	533.2	579.2	578.4	564.2	542
G10-13	Systemic atrophies primarily affecting the central nervous system	17	68.6	87.8	95.2	102	99.8	95	90.8	87	84	83.6	81.2	78.8	83	90.4	93.6	99.4	109.6	116	114.4
G20-26	Extrapyramidal and movement disorders	18	466.2	265.8	302	378.8	432	504.4	555.4	628.6	726.2	821.4	918.4	988.6	1162.4	1435.2	1790.4	2166.2	2582.6	3050.2	3528.2
G30-32	Other degenerative diseases of the nervous system	4	112	107.4	118.2	124.6	134.8	132.2	134	130	120.4	118.8	115.8	115.2	109.2	123	123.8	125	123.8	127.6	126
G35-37	Demyelinating diseases of the central nervous system	18	10.8	10	13	18	21.8	28.6	29.2	33	35.2	42.2	44.8	55.4	55.2	73.4	76.6	98.4	101.2	113.8	125
G40-47	Episodic and paroxysmal disorders	17	10581.6	9557.2	10348.8	12566.6	14741.6	16598	17888.2	19081.6	20899	23210	25583.6	28537.6	34471.4	41328.4	44231.4	43604	44980	45979	45685
G50-59	Nerve, nerve root and plexus disorders	16	897.6	619.2	582	547	592	674.4	766.4	908.4	1053	1274.2	1523.2	1861	2580.2	3610.4	3921	4239	5103.4	4819	4181.6
G60-64	Polyneuropathies and other disorders of the peripheral nervous system	17	212.6	266.6	343.4	467	598	800	1068	1457.2	1877.2	2350.6	3000	3797.6	5694.8	7715	8743.4	9778.4	11663.6	11946.4	11400.8
G70-73	Diseases of myoneural junction and muscle	15	363	349.6	348.6	386	410.6	418	416.2	416.4	423.2	427.8	431.4	447.2	479	497.2	520	532.2	515.2	520.8	525.8
G80-83	Cerebral palsy and other paralytic syndromes	5	2437.2	2709.2	2888.2	2964.2	3039.4	3136.2	3081	2952	2963	2946.8	2947.2	2977.8	3009.4	2973.4	2890.4	2836.2	2776.6	2733.6	2571.8
G90-99	Other disorders of the nervous system	16	5021.8	3363	2937.2	2800.4	2646.4	2634.6	2627.8	2581.8	2623	2763.6	2980	3226	4091.6	4900.4	5330.6	5605.8	6014	5981.2	5756.4
H00-06	Disorders of eyelid, lacrimal system and orbit	0	116998	93156	100716	110763	115028	116291	109873	103127	98535.4	92259.8	85084.8	77791.2	73815.6	73046.2	74029.2	76800.8	75953.4	78154.6	77438.6
H10-13	Disorders of conjunctiva	0	444082	361570	315536	339093	326322	320411	308431	310137	313614	313037	305568	290562	269879	245618	229408	220164	181628	180180	172072
H15-22	Disorders of sclera, cornea, iris and ciliary body	18	18541.6	18007.6	20843.6	27580.8	32176.6	36183.4	39747	40565	41114	40629.8	38643.8	37190.2	42947.2	47322.8	49113.8	57786	60176.4	62010.6	65098.4
H25-28	Disorders of lens	18	472.6	370.6	450	576	611	691.8	785.4	812.6	832.2	872.8	902.2	922.2	1002.8	1032.6	1082.8	1134.2	1151.4	1174.6	1240.6
H30-36	Disorders of choroid and retina	0	11226.2	3810.4	3637.2	4095	4102.6	4541.4	5236.2	5394.6	5908.2	6276.2	6434	6668.6	7554.4	7941.2	8095	8423.4	8125.2	8413.6	8592
H40-42	Glaucoma	18	524.2	514.8	801.2	1392	1907.2	2690.6	3696.2	4354.8	5110.2	5752.2	6062.6	6352.4	7092.4	7588.4	7863.4	8294.8	7972.6	8162.6	8790.8
H43-45	Disorders of vitreous body and globe	17	511.4	489.8	657.8	1047.2	1330	1623.6	2037.8	2286.6	2493.6	2725	2856.4	3035	3490.4	3765	4002.6	3904.4	3859.4	4268.2	4191.4
H46-48	Disorders of optic nerve and visual pathways	13	214	229.6	367	577.2	622	785	999.8	1112	1255.8	1294.4	1342.6	1319.8	1427.4	1451	1349.4	1356.6	1276	1275.2	1264.6
H49-52	Disorders of ocular muscles, binocular movement, accommodation and refraction	15	13312	17333.8	51038	119435	147371	199978	270099	286083	317025	338035	339560	336964	360174	357930	359263	392863	362366	364240	382699
H53-54	Visual disturbances and blindness	6	1157.2	1865.8	6813.8	17077	19944.8	24596.2	30372.4	29456.2	28755.4	27977	24323.8	22023	20947.4	18652.8	17782.2	16043.4	12873.4	13738.8	13011.2
H55-59	Other disorders of eye and adnexa	0	5935.8	1223.4	1070.2	1150.2	1142.6	1241.4	1294.8	1305.4	1302.2	1265.4	1217.6	1262	1416	1472.8	1407.6	1309.8	1253.6	1212.4	1118
H60-62	Diseases of external ear	0	408089	371739	343172	337495	302262	271561	249346	196186	172689	150011	132870	112537	96930.6	76798.4	66103	52902	43331.8	41993.8	34336.4
H65-75	Diseases of middle ear and mastoid	1	289099	330473	283758	314193	290766	249468	191035	143073	116931	93770	79847.6	67269.4	54335.6	45357	39644.6	30767.6	28439.8	26849.2	22199.2
H80-83	Diseases of inner ear	17	117	112.4	164.6	263.6	346	487.6	664.4	861.2	1065.8	1226.6	1565.8	1902	2630.6	3612	4143.2	4331	5174.8	5409.2	5146.6
H90-95	Other disorders of ear	6	13628.8	9329.4	11463.4	16908.8	20450.2	26326.8	28116	24065.2	22397.2	19144.8	19770.4	17719.6	18941	18093.6	18612.2	17051.4	16498	17522	14623.2
I00-02	Acute rheumatic fever	12	-	11.4	17	23.6	29.6	35.4	34.2	33.8	35.4	36	38.8	39.8	41.4	39.8	39	32.4	26.8	27.2	24.8
I05-09	Chronic rheumatic heart diseases	15	1222.8	465.2	453.2	483.6	471.4	530.4	781.8	552.4	519.4	610.8	524.8	558.2	1135	797.4	748.8	1653.4	1049.4	789.8	610
I10-15	Hypertensive diseases	18	2118	1364.8	1346.8	1401	1447.4	1526.2	1594.2	1632.2	1678.4	1785.4	1878.2	1973.2	2220.2	2441.4	2637.6	3184	3269.6	3545	4348.4
I20-25	Ischemic heart diseases	15	623.2	475.6	488	500	507.6	546.8	606.4	503.6	517	557.2	564.2	591.6	906.6	904.8	983.6	1741.6	1540.4	1448.6	1490.6
I26-28	Pulmonary heart disease and diseases of pulmonary circulation	0	4900.2	2400.8	2007	1770	1563.6	1383.8	1284.2	1057.2	955	868	754.2	672	680.6	583.2	532.2	556.4	485.8	477.4	459
I30-52	Other forms of heart disease	15	20430.6	9450.4	8541.6	8480.4	8098.2	9021.6	15068.4	10363.6	9867.8	12250.6	10476.2	10845.2	21473.2	16362	15355.6	26638.8	17893.6	14865.8	12863.6
I60-69	Cerebrovascular diseases	0	1884	1020.6	859.6	787	763.8	763.8	777.2	777.2	815	819.4	860.2	891.2	1023.8	1132.8	1202.8	1314.2	1404.4	1446.6	1433.6
I70-79	Diseases of arteries, arterioles and capillaries	13	1216.6	943.4	931	970.6	1027.4	1166.6	1344.8	1577.6	1706.4	1820.8	1989.4	2251.8	2636.8	3027	2900.2	2788.6	2812.4	2829.8	2744.4
I80-89	Diseases of veins, lymphatic vessels and lymph nodes, not elsewhere classified	0	12543.8	10423.2	10133.4	10296	9611.2	8963	7914.8	7351.6	7005.2	6849.6	6762.6	6622.8	6702.2	7071.2	7258.6	7910.8	8921.8	10023	10609.8
I95-99	Other and unspecified disorders of the circulatory system	13	817	263.4	229.6	242.8	291.2	482.8	841.2	1382.4	2239.4	3490.8	5008	6967.8	11377.8	14701.4	14624.2	10636.8	8380.8	7013.4	5374.8
J00-06	Acute upper respiratory infections	0	1297870	1.04087e+06	981478	991424	962606	920020	842294	778137	740320	701670	672125	645309	602542	577104	539509	467939	453184	428986	373185
J10-18	Influenza and pneumonia	5	171035	266103	263482	309260	351563	367876	367872	353315	330993	308155	288910	277045	263351	244655	204163	135005	140510	118204	78953.4
J20-22	Other acute lower respiratory infections	0	867819	766235	718550	737910	688775	623523	535373	479684	443877	407096	377004	350106	315976	296999	268903	221510	217594	202763	172678
J30-39	Other diseases of upper respiratory tract	3	608873	611275	612383	667374	666375	655550	630077	596565	585396	571437	560359	543402	507517	466741	437133	385215	327033	314615	274471
J40-47	Chronic lower respiratory diseases	3	693900	676908	661001	708971	680656	626354	543688	479805	441635	400982	364075	327098	276512	238130	206630	161566	144664	134830	119242
J60-70	Lung diseases due to external agents	0	1272.8	727	522.2	430.8	355.6	297.6	259.6	224.4	201.4	191.2	183.2	183.2	190	184.8	189.2	195.2	207	210.2	238.8
J80-84	Other respiratory diseases principally affecting the interstitium	0	652.2	255.4	200.4	193.4	186.8	175.4	160	158.2	157.2	144.4	155.6	157.8	168.4	179.4	197.4	221.6	249	260	320.6
J85-86	Suppurative and necrotic conditions of the lower respiratory tract	0	68.8	44.4	37.2	37	40	35.8	37	35.8	30.6	31.8	34.8	37	29.4	31.8	29.2	43	45.8	52.8	57
J90-94	Other diseases of the pleura	18	1424.4	340.2	246.2	188.2	169	150.2	138.8	135.8	123	128.4	130.8	143.4	214.4	399.6	693.2	1399.2	2071.4	2591	2731.2
J95-99	Other diseases of the respiratory system	0	35335.4	18464.6	13960.8	13681.2	11189.4	9083.4	7381.4	6564	5962.4	5366	4973	4603.8	4501.2	4719.2	4605.8	4998	5395.6	5144.8	5005.8
K00-14	Diseases of oral cavity and salivary glands	6	112935	285603	411539	512468	581082	665100	701260	681570	657385	623914	571591	509999	441345	381573	372585	362577	310612	331388	314709
K20-31	Diseases of esophagus, stomach and duodenum	16	64146.6	52453.2	46463.4	52460.8	53625.6	53314.2	51337.6	55140.6	60840	67729.6	76356.6	87254.2	111077	138868	149154	157494	177707	176986	165662
K35-38	Diseases of appendix	14	69.2	66	128.2	298.4	532.2	755.4	1095.8	1511.6	2044	2567.4	2911.8	3057.2	3323	3731.8	3744.4	3470.6	3592.6	3392.2	2862.8
K40-46	Hernia	0	39903.8	9507	6994.2	6409.6	5465	4738.8	3539.6	2478.4	1933	1547.8	1281.8	1021.6	807.2	626.4	556.4	524.6	527	505.2	510.2
K50-52	Non-infective enteritis and colitis	17	4666.4	3800.6	3260.8	3333.4	3295.4	3145.4	2840.6	2654.8	2578.8	2679.8	2786.8	2931.2	3364.8	3859	4277.4	4411.8	4535.4	4968.4	4919.2
K55-63	Other diseases of intestines	0	234308	117506	130867	128715	109175	91406.2	72644.6	60798.2	53246.4	47152	42409.8	37755	37795	40690.2	42033.4	40251	41901	44881.2	41127.4
K65-67	Diseases of peritoneum and retroperitoneum	18	646.4	274.4	248	291.2	324.4	361	370.4	399.8	490.8	552.8	561.4	618.2	731	844	914	1037	1167.4	1213.8	1244.2
K70-77	Diseases of liver	0	18800.6	9754.6	7345.4	8300.2	7869	7673.2	7343.6	7279.2	7514.6	8088.2	8640.8	8836.6	9796.8	10515.6	10792	11793.4	12553.4	13128.2	15805.2
K80-87	Disorders of gallbladder, biliary tract and pancreas	18	1826.2	953.8	907.8	973.6	996.8	967	903.2	889.2	905.2	917.4	942.4	1019.6	1165	1381	1473.4	1615.8	1838.8	1940.8	2089.4
K90-93	Other diseases of the digestive system	0	16170.2	4311.4	3189.2	2770.4	2241.4	1891	1500	1330.6	1244.6	1244.4	1214.4	1183.2	1319.8	1542.2	1775.6	2016.2	2446.6	2774	3055
L00-08	Infections of the skin and subcutaneous tissue	0	251306	239688	226093	222895	209224	187488	151071	124634	106965	92355	83479.6	77961.2	74676.6	72444	69803.6	71485	66291.6	63171.8	63539.4
L10-14	Bullous disorders	0	412.4	314.2	263.6	266.8	268.8	246	212	195	172.2	160.6	155.4	157.6	176.6	170.8	129	144.6	136	106.2	92
L20-30	Dermatitis and eczema	0	1.28047e+06	768639	658121	617687	574638	532799	468878	414789	383369	352431	326255	300741	270766	242660	229754	217295	201449	203893	210148
L40-45	Papulosquamous disorders	11	1829.6	2123	2018	2194.2	2491.4	2832.2	2844.2	2901.2	3007.8	3085.2	3137.8	3201.2	2985.2	2745.4	2658.8	2478.6	2303.2	2453.6	2424
L50-54	Urticaria and erythema	1	160638	165274	145873	141574	123966	109344	92473.8	80277.8	73603	66984.4	61864	56364.2	50821.8	47175.4	44591.2	40216	37697.6	36387.8	33945.2
L55-59	Radiation-related disorders of the skin and subcutaneous tissue	13	743.8	683.2	735.2	820.2	962.8	1085.4	1126	1138.6	1209.2	1295.6	1400.6	1481.4	1782	1883	1722	1797.4	1755	1511.6	1292.2
L60-75	Disorders of skin appendages	15	124212	89197.8	66151.8	54487.6	46189.6	40316.8	33595.2	30935	31959.4	38086	54804.2	84039.2	116012	135446	159333	171276	139752	139513	142022
L80-99	Other disorders of the skin and subcutaneous tissue	0	628700	401709	355776	333105	307618	281527	243749	205978	184635	164302	147369	136184	127773	119197	119592	118116	102829	103412	107102
M00-25	Joint disorders	13	32165.4	50735.2	56068.2	45132.2	35989.4	31135	28370.4	28116	31149	37349	45384	53544.6	66140	77933.4	64478.8	59493.8	63888.2	48711.8	29369.2
M30-36	Systemic connective tissue disorders	3	7456.4	10258.2	11410.6	12000.8	11362.2	10632.6	9958.2	5947	5007.4	4854.2	3512.2	3257	4337.6	2944	2790.6	3329.2	2553.4	2477	2565.8
M40-54	Dorsopathies	16	2563	2368.8	3995	5967.8	7838.6	9604.2	11840	14103.6	16870.4	21103.8	28838.4	39515.4	60633.6	87726.6	90856.8	87176.4	95004.4	84008.4	66564.6
M60-79	Soft tissue disorders	13	3549.2	7250.6	9357.8	11769.6	14127.8	16085	17989.4	21799.2	27795.6	37014.6	48934.8	59685	74974.6	90492.6	76204	71105	75872.2	56245.6	33540
M80-94	Osteopathies and chondropathies	12	701	751.8	912.2	1144.8	1505	2031	2902	4562.6	7496	13269.2	20147.8	28225.8	37416.4	37048	24319.4	20985.2	20317	12672.8	6609.2
M95-99	Other disorders of the musculoskeletal system and connective tissue	0	676.8	251.4	221.4	211	200.6	242.4	219	199	188	190.2	192	214.2	292.6	294	269.6	259.6	235.2	217.6	197.2
N00-08	Glomerular diseases	6	581	1021	2409.2	4610.4	4441	4656.4	4703.4	4397.8	4183.4	3983.8	3934	4122.4	4308.8	4340.4	4266.4	4360.4	4043.8	3943.8	3749.6
N10-16	Renal tubulo-interstitial diseases	0	13732.8	5600.4	4449.4	4366.2	4009.8	3882.2	3678.4	3428.8	3297.4	3117.4	2971.6	2806.2	2786.6	2700.4	2707.2	2803.2	3002	3155.6	3599
N17-19	Acute kidney failure and chronic kidney disease	0	2045.4	788.4	652.8	614.8	574.2	559.4	527	515.2	494.2	488.2	485	513.8	539.2	597.4	633.2	727.8	761.8	759	796.6
N20-23	Urolithiasis	18	132.2	126.8	152	189.8	207.6	224	244	251	275	288	312.4	335.4	388.4	469.4	562.4	731.8	969	1219.8	1572.6
N25-29	Other disorders of kidney and ureter	0	3146	1694.2	1673.6	1985.2	1935.2	2037	2039.8	2007	1998	2021	2037.6	2144.2	2337.4	2488.6	2501.2	2747.6	2712.8	2662.4	2674
N30-39	Other diseases of the urinary system	4	24188.8	13073	17424.2	26969.2	27517.4	25852.8	22642.6	20521	18837.2	17173.4	15225.8	12648.6	11041.2	10438.4	10543.2	11761.6	14651.8	17410	22172.8
N40-51	Diseases of male genital organs	3	19002.8	21187.6	26843	29515	27085.8	22712.2	16655.8	12497.2	10118	8412	7108.2	5437.6	3782.2	2350.8	2018.6	2215	2470.2	2828.2	3386.6
N60-64	Disorders of breast	18	689.2	334.4	139.2	116.6	193.2	376.4	742.2	1506.2	1835.2	1251	981.8	1627.4	1883.6	1550.2	1298.2	1297.8	1463.8	1898.6	2373.2
N70-77	Inflammatory diseases of female pelvic organs	18	2304.6	2570.6	4618.6	6765.2	5663	4112	2867.6	2189.8	1792	1495.8	1354	1176.8	1051	1227.4	1796.6	3237	6580.2	10770.2	18201.4
N80-98	Non-inflammatory disorders of female genital tract	18	572.4	229.2	228.6	271.8	253	224.4	212.2	223.8	258.8	452.2	1261.2	3086.4	5364.6	8400	11991.8	15212	21047.4	27594.8	36469.8
N99	Other disorders of the genitourinary system	4	37.4	41	45	44.4	52.2	50.6	47.4	40.8	33.8	33	32	31	27.6	25	20.4	20.4	20.2	18.8	16
O00-08	Pregnancy with abortive outcome	18	-	-	-	-	-	-	-	-	-	-	-	-	-	15.6	39.8	111.6	290.8	480.4	833.6
O10-16	Edema, proteinuria and hypertensive disorders in pregnancy, childbirth and the puerperium	18	12.2	-	-	-	-	-	-	-	-	-	-	-	-	-	-	18.4	72	166.4	305.2
O20-29	Other maternal disorders predominantly related to pregnancy	18	3528.2	140.4	70.4	45.2	27.8	18.6	20	13.8	16.4	13.2	13.2	16.4	19.2	42.4	150.8	522.8	1615.8	3006	5761.8
O30-48	Maternal care related to the fetus and amniotic cavity and possible delivery problems	0	9807.8	1518.8	820.4	534.2	324.2	233.4	178.6	127.8	105.6	82	74.8	71.4	74.2	82.2	114.4	261.6	815.4	1730	3236
O60-75	Complications of labor and delivery	18	967.2	89	55	43.6	32.6	28.4	26.8	28.6	21.8	18.8	21.4	23.8	22.4	22.4	43	125.4	387.8	814.6	1505.8
O80-84	Delivery	18	499.4	-	-	-	-	-	-	-	-	-	-	-	-	-	13.4	42.8	135	295.6	518.8
O85-92	Complications predominantly related to the puerperium	18	294.4	263.6	130.2	83.2	78	122.6	197	369	387.2	254	149.6	153.8	139.2	111	112.6	141.4	235	394.8	656.2
O94-99	Other obstetric conditions, not elsewhere classified	18	34.4	-	-	-	-	-	-	-	-	-	-	-	-	-	13.2	53.6	165.8	354.2	634.4
P00-04	Newborn affected by maternal factors and by complications of pregnancy, labor, and delivery	0	44155	3502	2017.4	1277.4	828	627.2	448.8	269.4	205	144	103.2	83	67	47.4	37	32.6	36	61.6	92.6
P05-08	Disorders of newborn related to length of gestation and fetal growth	0	105858	20966.2	13374.8	9446.4	6846.8	5668.6	4112.4	2880.2	2392.6	1734.2	1304.8	1067.6	816.8	615	488.2	400.8	367	442.2	595.2
P10-15	Birth trauma	0	2462	238.4	120	85	66.4	56	46.8	38.8	32.6	28.2	26.6	29	26.2	23.2	21.8	20.6	18.8	18.4	15
P20-29	Respiratory and cardiovascular disorders specific to the perinatal period	0	107638	9692.6	5537.8	3589.2	2394.8	1792.2	1195.8	817.4	643.2	448.4	317	238.6	175.8	122.8	89.2	79.4	91.2	134.2	223.6
P35-39	Infections specific to the perinatal period	0	44329.8	1837.4	920	577	368.6	280.4	195.2	140.4	120.2	91	79	60.6	56	47	43.2	40.8	37.2	35.2	32
P50-61	Hemorrhagic and hematological disorders of newborn	0	163326	9002.6	4740.6	2879.6	1769.6	1260.6	780.4	462.2	335.6	209.4	138.4	106.4	76.4	55.4	42.8	34.8	26	23.2	24.8
P70-74	Transitory endocrine and metabolic disorders specific to newborn	0	54560.8	2794.2	1400.2	811.8	478.8	326	190.6	117.4	78.2	46.4	26	18.2	-	-	-	-	-	-	-
P75-78	Digestive system disorders of newborn	0	2145.4	284.4	202.2	146.2	106.8	79.2	56.4	39.8	28.4	21	15.4	14.4	-	-	-	-	-	-	-
P80-83	Conditions involving the integument and temperature regulation of newborn	0	10363.8	268.2	156.4	108	71	52.6	38.4	29	23.6	18.4	16.8	13.2	10	-	-	-	-	-	-
P90-96	Other disorders originating in the perinatal period	0	34040.8	3243.8	2083.4	1483.6	1055.4	838.4	633.2	461.6	379	303	241.6	206.4	168.2	135.8	110.2	91	74.6	65.4	49
Q00-07	Congenital malformations of the nervous system	0	4515.6	2006.8	1751.2	1658	1530.6	1529.8	1422.2	1314	1260.4	1247.6	1204.2	1184.2	1158.2	1126.6	1051	1001.6	922.6	865.2	820.8
Q10-18	Congenital malformations of eye, ear, face and neck	0	12687	4502.8	3534	3263.4	3039.2	3134.2	2893.8	2447.4	2274.6	2101	1957.2	1896.4	1796.6	1627.4	1546.4	1493.6	1270.4	1197.6	1145.4
Q20-28	Congenital malformations of the circulatory system	0	53358.8	16746.8	12958	11224.6	9608.8	8945	9047.8	7270.2	6926.2	6727.6	6018.4	5712.8	6685.2	5460	5043	5773	4557.2	4166	3963.4
Q30-34	Congenital malformations of the respiratory system	0	3629	1316.2	982.6	835.2	738	655.8	562.8	482	422.4	374.2	327.2	285.8	263	220.6	204.4	201.8	167.8	143.8	128.8
Q35-37	Cleft lip and cleft palate	0	4173.8	2269.4	2143	2136	2082.8	2069.6	1932.8	1849.8	1769.4	1700.6	1587.4	1557.2	1457	1363.4	1278.2	1241.6	1121	1027.6	904.2
Q38-45	Other congenital malformations of the digestive system	0	9732.6	4419.8	3487.8	3302.2	3129.4	3653	4765	4678.2	3182	2182	1672.6	1421.2	1218.6	1022	914.8	812.6	705	645	589
Q50-56	Congenital malformations of genital organs	0	12032.8	10564.4	8280.8	6889.8	4914.2	3941.4	3152	2410.6	2105.4	1874	1654.4	1429.4	1140.8	823	662.6	566.6	454.2	410.8	409.2
Q60-64	Congenital malformations of the urinary system	0	6757.2	2947	2418.2	2172.8	1843.8	1739.6	1615	1431.8	1364.8	1274.2	1171.4	1087.6	1039	952.2	894.2	853.6	728.8	702	671.2
Q65-79	Congenital malformations and deformations of the musculoskeletal system	0	27909	10337.6	8269.8	7269	6586	6337	5838.6	5176.8	5373.2	6508.2	8112	9264.4	9997.6	9447.2	6874.6	5746	5151.2	3900.8	2649
Q80-89	Other congenital malformations	0	36165	17326.2	13132.8	11569.8	10948.8	10904.6	10375.4	9835.2	9846.4	9867.2	10060	10384.2	9796	8688.2	8341.2	7646.2	6584.8	6364	6049.8
Q90-99	Chromosomal abnormalities, not elsewhere classified	0	4653.2	2712	2636	2596.8	2482.2	2384.2	2227.4	2071.2	1940	1849	1767	1731.8	1657.6	1569.4	1477.4	1393	1276.2	1299.6	1171.8
R00-09	Symptoms and signs involving the circulatory and respiratory systems	0	94128	53508.2	49820.4	55229.6	53957	52092.4	48144.6	43738.6	41594.2	38994.8	36403.6	34023	35482.8	34479.4	32176.8	30612.4	29104.6	26445	23059.2
R10-19	Symptoms and signs involving the digestive system and abdomen	3	173146	176934	176943	202586	202543	187339	155976	139714	127658	115644	104873	93762.8	86315.4	84913	77137	69227.8	72655	68911.6	61643.4
R20-23	Symptoms and signs involving the skin and subcutaneous tissue	0	39115.4	17917	10126.4	8681.4	8051.6	7409.4	6039	5477	5061	4774.8	4638.6	4817.2	4880.2	5127.8	4789.8	4694.8	4974.2	4663	4315.2
R25-29	Symptoms and signs involving the nervous and musculoskeletal systems	1	6459	8666.8	7250.8	7307.6	7259	7195.2	6608.8	6010.8	5807.2	5634	5299.8	5051	5142.2	5368.8	5091.4	4637	4424.6	3890.6	3158.4
R30-39	Symptoms and signs involving the genitourinary system	3	4701.4	3552.4	8411	17052.4	15111.6	15232	14776	13420	12452.4	11517.4	10795.2	9564.8	8546.6	7495.6	6811.4	6589.4	6344.8	6337	6205.6
R40-46	Symptoms and signs involving cognition, perception, emotional state and behavior	0	67667	29719.4	18379.6	15757	12909.2	11815.2	10784.4	10602.8	11170.4	11844	12938.8	14266.8	17027	20155.6	20784.6	18924.6	19090.6	18013.6	16182
R47-49	Symptoms and signs involving speech and voice	5	1476.4	1434	2338.6	4250.6	6342.8	7973.2	6303.4	4123.4	3475.2	3018	2781.4	2661.2	2486.4	2359	2239.6	2005.2	1908.2	1906.6	1924.8
R50-69	General symptoms and signs	0	278577	206392	165377	164056	152835	141074	124428	117398	113221	110445	110098	110206	116231	122689	115160	102882	104416	96833.4	84308.8
R70-79	Abnormal findings on examination of blood, without diagnosis	0	73788.6	3560.6	2445.4	2332	2099.2	1961.8	1796.6	1619.4	1548	1564.2	1587.6	1669.8	1909	2035.8	2025.6	1979.2	1866.8	1761.8	1849
R80-82	Abnormal findings on examination of urine, without diagnosis	3	2531.4	2414.2	5399.2	9841	7822.8	7579.2	6527.4	5862.2	5451	5164	5355.4	6135.8	7314	7655.2	7202.4	7379.6	6150.6	5480.6	5198.6
R83-89	Abnormal findings on examination of other body fluids, substances and tissues, without diagnosis	18	-	-	-	-	-	-	-	-	-	-	-	-	-	-	-	-	-	-	10.2
R90-94	Abnormal findings on diagnostic imaging and in function studies, without diagnosis	15	2786	1084.8	793.2	803.2	765.6	973.6	2350.6	1169.2	1067.6	1594	1141.8	1212.2	3052.6	1717.2	1633.4	4916	2307.4	1688.8	2246.2
R95-99	Ill-defined and unknown cause of mortality	0	66.8	-	-	-	-	-	-	-	-	-	-	-	-	-	-	-	-	-	-
S00-09	Injuries to the head	1	112953	118533	98351.4	88397.2	80118.4	71527.8	75441.4	68343.4	58366.2	51015.4	46195.2	42935.8	46504	49009	39614.2	33864.8	37073	29443.8	17769.4
S10-19	Injuries to the neck	13	789.8	1197.6	1827	2562.6	3335.2	3838.6	4313.2	4977	5518.6	6119.4	6781.6	7458.6	8470.4	9468.6	8239.6	6916	7782.4	6551.8	6181.8
S20-29	Injuries to the thorax	13	898.8	795.2	731.2	801.8	1035.6	1363.6	1792.6	2253.6	2810.4	3391.6	4119.6	4897.2	6008	7515.4	6625.8	6125.8	6879.4	5331.8	3981.6
S30-39	Injuries to the abdomen, lower back, lumbar spine, pelvis and external genitals	13	3498	2313.4	2447	2743.6	2881.8	3143.6	3542	3884	4467.4	5292.2	6832.4	8849.6	11260.4	15022.4	12615.4	9577.4	9981.8	7445.6	5326
S40-49	Injuries to the shoulder and upper arm	16	2507	4207.2	5130.6	5392.8	5706.6	6152.2	6496.4	6274.8	6224.4	6339.2	6867	7812	8621.6	10460	8926.4	8706.6	10681.4	8454.4	5323.6
S50-59	Injuries to the elbow and forearm	12	1120.8	3038.4	3966.2	4577.6	5307.2	6401.6	8006.6	9000	10768.2	12749.4	15112.6	17314.2	17742	17078.8	12774.8	9915	9252.4	6687.6	4335
S60-69	Injuries to the wrist, hand and fingers	13	5596.6	11459.6	11341.6	10528.2	10241	11116.2	12891.6	16161	21410.2	28218.8	34866.2	40367.8	43069	47773.4	38635.4	31205	31918.2	24114.6	12673.6
S70-79	Injuries to the hip and thigh	13	1804.4	1440.8	1429.2	1521	1771.6	2074.8	2359.8	2619.4	3057.6	3667.4	4456.6	5519.4	7226.8	9633.8	8599.2	8090	8228.2	5930	3092.2
S80-89	Injuries to the knee and lower leg	16	859	2389.2	3255.2	3830.6	4540.2	6025	8641.8	10629.6	12691.8	14310	16137	18764.8	23230.4	28610.4	25913.8	25120.4	29644.8	24452.2	14686.4
S90-99	Injuries to the ankle and foot	13	2256.6	6863.6	8069.4	8364.2	9995	13635.6	17871.4	23236.4	29971.6	35574.2	41916.2	48687.4	54295.6	63195	53231.2	44615.4	49692	36949	17154.4
T00-07	Injuries involving multiple body regions	0	1302.6	862.8	616	496	430.2	407.6	482.4	478	478.8	497	485	516.2	581.4	627.4	593.2	693.8	933.4	890.4	960.2
T08-14	Injuries to unspecified part of trunk, limb or body region	13	65913.4	101820	98783.8	97141.6	96940.6	99610.4	108634	112785	121212	133559	148456	161180	171080	186794	156743	131248	136103	104959	59095.2
T15-19	Effects of foreign body entering through natural orifice	2	21138.4	20174	23032.8	21154.2	17743.2	15767.4	14929	13841.6	12645.6	11348.2	10323.4	9117.4	7873.6	7420	6928.6	6547.4	6433	6545.4	6813.8
T20-32	Burns and corrosions	0	33795.2	33372	21071	15572.6	12450.2	10686	8966.2	7516.2	6843.4	6556.6	6539.6	6307	5182.6	5487.4	4736.8	4567	5333.4	5320.2	6317.4
T33-35	Frostbite	1	872.4	1019	631.2	545.2	578	593.4	621.6	735	681	652.2	620.6	641.6	603.6	594.2	463.8	290.4	220.4	180.2	127.8
T36-50	Poisoning by, adverse effect of and underdosing of drugs, medicaments and biological substances	18	202.2	350.4	217.4	103.4	61.4	56.6	58.6	56.8	59.2	63	65	74.6	108.2	177	248.4	301.6	441	489.2	573.6
T51-65	Toxic effects of substances chiefly non-medicinal as to source	1	81442	102333	78657.2	65455.4	57402	51495	40750.6	36295.6	33708.2	29878.6	26465.2	20932	16237.8	14044	11640.8	10507.2	9710.2	8117.2	7377
T66-78	Other and unspecified effects of external causes	0	111200	86367.4	65236	56180	47039.6	44330	44553.4	38897.6	36072	34360	33466	32700.8	31826.4	28504	23906.6	19213.4	15811.6	12372	10156.4
T79	Certain early complications of trauma	1	5432.6	6441.2	6044	5877.2	5532.6	5214	4916.4	4301.4	3938.8	3652.8	3504.6	3409.2	3807.8	3842.2	3629.4	4027.2	4078.6	3369	2911.4
T80-88	Complications of surgical and medical care, not elsewhere classified	7	7276.2	3366.2	2954.6	3611.6	5546.2	9083.4	11783.4	12475	11426.8	8855.6	6344.6	4808	4458.6	4732.6	5508.6	6672	8015.6	9184.2	9710.4
T90-98	Sequelae of injuries, of poisoning and of other consequences of external causes	16	1588	2000.4	1960.4	1922.6	1873.4	1809.8	1748.6	1635.4	1513	1540	1553.6	1577.8	1735.2	1862.8	1786.2	1887	2004.6	1792	1552.2
U00-49	Provisional assignment of new diseases of uncertain etiology or emergency use	-	-	-	-	-	-	-	-	-	-	-	-	-	-	-	-	-	-	-	-
X60-84	Intentional self-harm (suicide)	-	-	-	-	-	-	-	-	-	-	-	-	-	-	-	-	-	-	-	-
Z00-13	Persons encountering health services for examination and investigation	0	994.4	114.2	56	43.8	27.2	25	27.2	17.2	14	15.8	14.6	13.8	27	15.6	13.6	36.8	21	13.2	25
Z20-29	Persons with potential health hazards related to communicable diseases	0	2310.6	761.4	532	435.2	348.2	315.2	253.6	207.8	182.6	162.2	146.4	139.2	140.6	117.8	116	111.6	96	115.4	134
Z30-39	Persons encountering health services in circumstances related to reproduction	18	14.2	-	-	-	-	-	-	-	-	-	-	-	-	-	35.4	100.8	240.4	408.4	687.8
Z40-54	Persons encountering health services for specific procedures and health care	18	106.6	84	86.6	89	100.6	116.6	120.8	124.2	114	114.6	115	135.8	152.8	190.8	211.2	259.4	277.2	274.4	278.2
Z70-76	Persons encountering health services in other circumstances	0	274	30	14.4	13.8	11.8	12.2	-	-	-	-	-	-	-	-	-	-	-	-	-
Z80-99	Persons with potential health hazards related to family and personal history and certain conditions influencing health status	18	1635.4	1266.6	1282.2	1297.4	1295.2	1269.6	1257.8	1230	1206.6	1189.8	1203	1229.8	1280.2	1334.2	1404.4	1462.4	1514	1593.2	1740.6

## Sheet: Supple
表 ICD10中間分類別出現数（患者ID単位）
		0歳	1歳	2歳	3歳	4歳	5歳	6歳	7歳	8歳	9歳	10歳	11歳	12歳	13歳	14歳	15歳	16歳	17歳	18歳
A00-09	腸管感染症	769059	697849	597613	604970	578501	521805	430123	377190	340357	306981	278806	248981	222364	213149	192206	167071	174597	166593	148283
A15-19	結核	733.2	354.6	299.4	256.6	220.6	197.4	169.6	139.8	127.8	113.8	109	112.6	116	129.4	137.2	157	177.4	205.8	294.8
A20-28	人畜共通細菌性疾患	41.2	34.8	24.8	27.8	26	33.8	35.8	43.2	48.8	41.8	40.8	45.8	36	37	28.8	28.8	24.4	29.6	27.6
A30-49	その他の細菌性疾患	59052	68591.2	85145.8	125726	145116	144456	126482	105961	89026.6	72207	58340.8	46460.6	31461.8	23842	18869.8	13922.2	12432.2	11275.4	10322
A50-64	主として性的伝播様式をとる感染症	601	282.8	266.4	291.6	312.2	311.6	283.8	275	268.2	239	223.6	226.4	242.2	340.6	646.6	1468.8	3461	5916.2	10018.6
A65-69	その他のスピロヘータ疾患	17.6	18.4	16.6	16.6	22.8	20.2	23	21.2	16.6	16.2	14.2	14.6	16.4	13.2	14.4	17.6	14.2	15.8	19
A70-74	クラミジアによるその他の疾患	254.6	175	179.2	245.2	243.2	193.2	172.2	145.6	154.4	137.2	126.4	121.8	105.6	98.6	108.6	153.2	308.4	521	816.4
A75-79	リケッチア症	30.2	20	15	12.8	10.8	8.8	6.2	6.8	7.2	6.2	8.2	7.6	11	7.8	9.6	7	9.2	9.6	10.2
A80-89	中枢神経系のウイルス感染症	443.2	152.2	104	111.2	127.2	127.6	113.8	91.4	84.2	79.6	66.6	72	70.4	69.6	74.6	108.6	120	117.6	102.8
A90-99	節足動物媒介ウイルス熱及びウイルス性出血熱	3.2	4	4.2	6.6	6	6.2	3.8	3.2	5.8	4.6	2.2	3.2	4.2	4	3	3.6	6.4	3.6	6
B00-09	皮膚及び粘膜病変を特徴とするウイルス感染症	272873	304534	260760	273243	275650	259653	214369	186547	164181	139712	119278	102577	84104.2	70094.8	61216.6	51863.6	44782.8	42509.8	38723.6
B15-19	ウイルス性肝炎	1464.4	658.4	535.8	525.2	483.8	475.8	456.2	413.8	415.2	429	426.8	450	487.4	492.2	516	626	708	772.8	1055.4
B20-24	ヒト免疫不全ウイルス［HIV］病	76	37.8	36.4	33	34.8	28.6	23	22.8	20.8	19	17.2	20.6	20	21.6	20.2	26.2	33.2	38.4	47.6
B25-34	その他のウイルス性疾患	155325	97353.4	61254.2	61287.6	48661.8	37234.6	22223.4	16466	13034.2	10174	8236.6	6733.4	5121	4314	3879	3809.8	4112.8	4022.6	4237.4
B35-49	真菌症	137416	59328.2	31507.8	22407.4	19550.8	18175.6	16666.2	16372.2	16604.4	17068	17855	19167.4	20278.6	21127.6	22085.4	22894.4	24614	26789	30119.8
B50-64	原虫疾患	426	427.6	464.2	485.6	491.6	480	448	415.4	395.6	386.2	378	370	366.2	387.2	410.6	435.4	458	475.6	539.4
B65-83	ぜん＜蠕＞虫症	536.4	1046	1475.4	1890.4	2389	2482	1892.8	1487.8	1326.8	730.2	515.4	347.2	200	144.4	116.2	89	81.6	81.2	61.2
B85-89	シラミ症，ダニ症及びその他の動物寄生症	1272.2	2403	4175.4	6624.6	9242	11308.4	9580	8607.8	7476	5121.8	3217	1732.2	755.8	440.4	349	305.6	294.4	315.8	350.2
B90-94	感染症及び寄生虫症の続発・後遺症	13.4	17.2	18.6	20.2	20.2	20.8	19.8	18.2	18.2	18.2	19.6	16.4	18.2	20.8	24.4	30.2	32.4	40.8	44.2
B99	その他の感染症	27651.2	19668	14025	12859.6	9505.4	6844.8	4408	3453.4	2972.6	2538.2	2196.8	1865	1655.4	1537	1417.6	1345.8	1339.6	1328.6	1368.4
C00-14	口唇，口腔及び咽頭の悪性新生物＜腫瘍＞	4.2	4.4	6.8	8.6	9.6	11	13	12.4	13.4	9	14.8	15.8	20.8	22.6	23.4	25.4	29.2	33.6	40.2
C15-26	消化器の悪性新生物＜腫瘍＞	85.2	80	78.2	74.2	70.4	74.6	71	67.8	69	64.8	65.4	69	76.2	79	82.2	87	94.6	105.4	118
C30-39	呼吸器及び胸腔内臓器の悪性新生物＜腫瘍＞	19.4	18.2	23.4	25.4	23.6	26.2	23.4	23.8	23.2	23.4	23.8	24.2	25.4	31	33.4	45.8	42.6	52.2	68.8
C40-41	骨及び関節軟骨の悪性新生物＜腫瘍＞	7.6	9.4	11.2	14.2	19.2	23	27.8	34	39.4	42.4	55.6	73.2	90.4	108.4	117.2	127.8	130.4	134.4	136
C43-44	皮膚の黒色腫及びその他の皮膚の悪性新生物＜腫瘍＞	26	21.8	22.8	31.4	36	44	53	56.4	58.4	52.2	52.6	55.6	53.4	46.6	54.4	45.6	44.8	47.6	55.4
C45-49	中皮及び軟部組織の悪性新生物＜腫瘍＞	66.2	51	51.6	54.4	60	56.2	58.2	57	61.8	67.2	67.2	70.2	82.4	88.4	94.4	102	103.2	100.2	97
C50	乳房の悪性新生物＜腫瘍＞	3	0.8	0.6	0.2	0.4	0.2	0.4	0.6	1.4	1.4	0.8	1.6	2.8	2.2	3.4	6	8.6	10.2	14.8
C51-58	女性生殖器の悪性新生物＜腫瘍＞	4	4	3.2	4	4.2	5.6	7.2	10.2	10.6	18	21.6	25.8	35.4	43.4	55.8	70.4	88.6	116.6	151.8
C60-63	男性生殖器の悪性新生物＜腫瘍＞	24.6	29.2	25.8	19.8	19.4	19.6	18.2	18	19.4	14.6	18.8	13.8	13	12.6	15.6	16.2	22.4	23.6	35.6
C64-68	腎尿路の悪性新生物＜腫瘍＞	22.2	27.8	30.2	31.8	26.8	27	21.6	25	22.4	22.6	19	22.4	20.6	22.8	22.8	27.6	26.2	26.4	30.8
C69-72	眼，脳及びその他の中枢神経系の部位の悪性新生物＜腫瘍＞	135	133.6	178	199.6	222.6	248	251	261	271.6	264.4	267.4	283.4	295.4	312	316.6	319.6	310	304.6	282.2
C73-75	甲状腺及びその他の内分泌腺の悪性新生物＜腫瘍＞	143.8	125.8	137.8	139.8	138	139.4	129.4	127.8	131.6	147.4	169	175.4	183	187	188.8	196.2	193.2	202.2	226.6
C76-80	部位不明確，続発部位及び部位不明の悪性新生物＜腫瘍＞	162.2	165	199.8	225	240.8	246.4	246.2	238.6	238.4	247.4	254.2	279.2	289	307.2	329.8	360.2	361.8	369.6	401
C81-96	リンパ組織，造血組織及び関連組織の悪性新生物＜腫瘍＞，原発と記載された又は推定されたもの	266.6	305.4	371.4	487.2	564	610.2	654.4	691.8	718	743.4	785.6	816.4	867.8	900.4	929.6	992.2	997.4	989.6	1015.8
C97	独立した（原発性）多部位の悪性新生物＜腫瘍＞	0	0	0	0	0	0	0	0	0	0	0.2	0.2	0.2	0.2	0.2	0	0	0	0
D00-09	上皮内新生物＜腫瘍＞	3.4	1.2	2	6	8	14.4	17.4	19.2	30	24.2	21.6	17.6	15.4	11	10.2	7.2	5.8	8.6	14.2
D10-36	良性新生物＜腫瘍＞	32470.8	14699.4	12742	12160	12839	14186	13659.4	12908.2	13012.6	12769.6	12918.2	13251	13215.4	12173.8	12366.6	12969.6	11865.4	12675.4	15048
D37-48	性状不詳又は不明の新生物＜腫瘍＞	8070.8	5436.6	4786.2	4907.4	5298	6109.4	6403	6553.8	7023.6	7499.8	8279.6	9351.8	10585.6	11245.2	11549.4	12297.8	12001.2	12375.2	13266
D50-53	栄養性貧血	58815.4	30491.2	15002.2	11080.2	8685.6	7465.4	6350.8	5342	5104	5219.4	5565.2	6783.8	11983.2	18343.6	19838.8	19698	20451.4	19359	17637.2
D55-59	溶血性貧血	1005	368	313.6	299	294.4	288.2	274.4	247.8	245.2	234.8	234.6	240.8	253.2	267.8	265.6	276.8	262	243	219.4
D60-64	無形成性貧血及びその他の貧血	10057.8	4360.4	2724.8	2752.2	2551.6	2396.6	2278.2	2085.6	2106.2	2278.6	2444.6	2844	4257	5390.2	5559.8	5939.6	6252.2	6182.6	6200
D65-69	凝固障害，紫斑病及びその他の出血性病態	11949.8	4561.4	4156.2	4677.2	5209.8	5425.6	4933	4368.4	4005.4	3666	3503.4	3427.2	3556.4	3620.6	3637.4	3711.4	3771.8	3824.2	3998
D70-77	血液及び造血器のその他の疾患	5624.2	2479.2	1815	1638.8	1483.8	1358.6	1294.8	1219.2	1233.6	1346	1351.8	1391.2	1804.6	1908.2	1773.2	2031.2	1738.4	1727.2	2225.6
D80-89	免疫機構の障害	6177	3044.6	2549.6	2553	2415.6	2336.6	2193.8	2077.2	2025.2	1999.2	1991	2049.4	2105.4	2119	2119.4	2001.8	1812.8	1717.2	1657.8
E00-07	甲状腺障害	8690.4	4493.4	4193.4	4300	4215.6	4338.8	4302.4	4348.4	4636.4	5005.8	5475.2	6063.2	7130.4	8011.2	8520.6	9097.6	9517.6	9644.8	10457
E10-14	糖尿病	351.8	316.6	454.4	671.6	769.4	908.2	1108.4	1254.4	1490.2	1843.4	2188.8	2574.2	3109.8	3638.8	4079.8	4959.6	5419.2	5756.2	6646.6
E15-16	その他のグルコース調節及び膵内分泌障害	29079	11920.2	10825.4	12296.4	11627	9954.8	7534.4	5967.6	5014	4129.6	3425.2	2847.2	2378.6	2106.8	1794	1339.8	1110.6	976.6	910.8
E20-35	その他の内分泌腺障害	5800	6588	7453.8	9255.8	8578.4	8644.6	8730.2	9090.8	9771.4	10426.4	11423.8	12672.8	13378	14157.8	14690.4	15297.6	17746	19229.2	23982.6
E40-46	栄養失調（症）	1895.8	989.2	816.8	788.6	702.2	657.6	606.4	551.2	549	551.2	601.2	649.2	768.4	840.6	904.2	908.6	903.2	910.4	876
E50-64	その他の栄養欠乏症	53496.8	10147.4	7230.2	6237.6	5372.2	4929.4	4272.8	3946.2	3829.8	3869.2	4053.6	4529.4	5525.6	6559.8	7332.6	8197.2	8392	8502.8	8711.6
E65-68	肥満（症）及びその他の過栄養＜過剰摂食＞	456.6	290	305	437	515.2	816.6	1825.6	2289.8	3085.8	3900.6	4143.4	3952.4	3219.2	2681.8	2384.8	2137.6	1630.6	1540	1659.8
E70-90	代謝障害	173784	121358	92030.4	97505.6	91643.2	83594	70410.4	63258.8	58779	55595.4	53443.4	51093.8	53073.2	54808.2	52847.2	55129.2	58857	56784.6	58172.4
F00-09	症状性を含む器質性精神障害	79.4	144.2	218.6	301.8	357.4	413	421.8	451	438.4	442.6	439.4	458.8	444	488	499.4	538.4	609	688.2	740.2
F10-19	精神作用物質使用による精神及び行動の障害	589.2	1138.2	626	234.6	101.4	67.4	52.8	42.6	42.4	43.8	33.6	41.8	50.2	99.6	169	223.2	398.6	548	1159.6
F20-29	統合失調症，統合失調症型障害及び妄想性障害	34.2	80.8	251.8	638.8	1102.8	1738.8	2629	3733.6	4693	5513.2	6183	6647.4	7349.4	8396.2	9374.4	10014.2	10637.2	11613.6	12401.4
F30-39	気分［感情］障害	73.2	92.4	122	194	290	442.4	710.6	1136.2	1614	2193.6	2847.2	3603.6	5471.2	8068.2	10454.6	12905	15371.6	17099.2	19360.2
F40-48	神経症性障害，ストレス関連障害及び身体表現性障害	5743.4	4339	6192.8	9926.6	12360.8	14496	15837.4	17485.4	19028.6	19886.2	20644.6	21575.8	25603.6	30073.4	32610.4	34370.4	35633.6	37063.8	38099.8
F50-59	生理的障害及び身体的要因に関連した行動症候群	5916.6	4526.4	3246	2987.4	2798.6	2652	2371.6	2122.4	2010.6	1955.8	1898.6	1925.8	2194.4	2521.8	2962	3114.6	3315.4	3515.8	3335.8
F60-69	成人の人格及び行動の障害	15.4	22.8	46	66.4	85	116	160.2	222.8	290.8	351.2	417	417.4	423.8	430.8	440.4	434.6	515.8	611.2	789.8
F70-79	知的障害＜精神遅滞＞	944.6	2328.4	4842.8	7005.2	7685.2	8629.6	7428	6371.8	5965.6	5737.6	5594	5740.4	5464.6	5244.2	5179.8	4806.8	4530.4	5020	4858.6
F80-89	心理的発達の障害	13710.8	17276.6	26199.6	35472.2	37316.8	40410.8	35383	29891.2	27620	26005.6	24197.6	23233.8	21219.6	19542.4	17513.6	14466	12070	11350	10020.6
F90-98	小児＜児童＞期及び青年期に通常発症する行動及び情緒の障害	223.6	882.6	2922	5451.4	9060.4	16185.2	22797.4	26765.6	28522.2	28706.4	27032.2	22130	18035.2	14919.6	12065.2	8860.2	6428.8	5186.4	4203.8
F99	詳細不明の精神障害	74.6	142.2	318.4	520.2	649.2	841.2	927.8	1016.4	1076.4	1168.2	1204.4	1257.4	1343.4	1500	1507.2	1457.2	1418.4	1470	1420.2
G00-09	中枢神経系の炎症性疾患	3111.6	974.6	763.2	796.4	887.8	897.4	794	725	639	593.8	543.4	534	542	542.6	533.2	579.2	578.4	564.2	542
G10-13	主に中枢神経系を障害する系統萎縮症	68.6	87.8	95.2	102	99.8	95	90.8	87	84	83.6	81.2	78.8	83	90.4	93.6	99.4	109.6	116	114.4
G20-26	錐体外路障害及び異常運動	466.2	265.8	302	378.8	432	504.4	555.4	628.6	726.2	821.4	918.4	988.6	1162.4	1435.2	1790.4	2166.2	2582.6	3050.2	3528.2
G30-32	神経系のその他の変性疾患	112	107.4	118.2	124.6	134.8	132.2	134	130	120.4	118.8	115.8	115.2	109.2	123	123.8	125	123.8	127.6	126
G35-37	中枢神経系の脱髄疾患	10.8	10	13	18	21.8	28.6	29.2	33	35.2	42.2	44.8	55.4	55.2	73.4	76.6	98.4	101.2	113.8	125
G40-47	挿間性及び発作性障害	10581.6	9557.2	10348.8	12566.6	14741.6	16598	17888.2	19081.6	20899	23210	25583.6	28537.6	34471.4	41328.4	44231.4	43604	44980	45979	45685
G50-59	神経，神経根及び神経そう＜叢＞の障害	897.6	619.2	582	547	592	674.4	766.4	908.4	1053	1274.2	1523.2	1861	2580.2	3610.4	3921	4239	5103.4	4819	4181.6
G60-64	多発（性）ニューロパチ＜シ＞ー及びその他の末梢神経系の障害	212.6	266.6	343.4	467	598	800	1068	1457.2	1877.2	2350.6	3000	3797.6	5694.8	7715	8743.4	9778.4	11663.6	11946.4	11400.8
G70-73	神経筋接合部及び筋の疾患	363	349.6	348.6	386	410.6	418	416.2	416.4	423.2	427.8	431.4	447.2	479	497.2	520	532.2	515.2	520.8	525.8
G80-83	脳性麻痺及びその他の麻痺性症候群	2437.2	2709.2	2888.2	2964.2	3039.4	3136.2	3081	2952	2963	2946.8	2947.2	2977.8	3009.4	2973.4	2890.4	2836.2	2776.6	2733.6	2571.8
G90-99	神経系のその他の障害	5021.8	3363	2937.2	2800.4	2646.4	2634.6	2627.8	2581.8	2623	2763.6	2980	3226	4091.6	4900.4	5330.6	5605.8	6014	5981.2	5756.4
H00-06	眼瞼，涙器及び眼窩の障害	116998	93156	100716	110763	115028	116291	109873	103127	98535.4	92259.8	85084.8	77791.2	73815.6	73046.2	74029.2	76800.8	75953.4	78154.6	77438.6
H10-13	結膜の障害	444082	361570	315536	339093	326322	320411	308431	310137	313614	313037	305568	290562	269879	245618	229408	220164	181628	180180	172072
H15-22	強膜，角膜，虹彩及び毛様体の障害	18541.6	18007.6	20843.6	27580.8	32176.6	36183.4	39747	40565	41114	40629.8	38643.8	37190.2	42947.2	47322.8	49113.8	57786	60176.4	62010.6	65098.4
H25-28	水晶体の障害	472.6	370.6	450	576	611	691.8	785.4	812.6	832.2	872.8	902.2	922.2	1002.8	1032.6	1082.8	1134.2	1151.4	1174.6	1240.6
H30-36	脈絡膜及び網膜の障害	11226.2	3810.4	3637.2	4095	4102.6	4541.4	5236.2	5394.6	5908.2	6276.2	6434	6668.6	7554.4	7941.2	8095	8423.4	8125.2	8413.6	8592
H40-42	緑内障	524.2	514.8	801.2	1392	1907.2	2690.6	3696.2	4354.8	5110.2	5752.2	6062.6	6352.4	7092.4	7588.4	7863.4	8294.8	7972.6	8162.6	8790.8
H43-45	硝子体及び眼球の障害	511.4	489.8	657.8	1047.2	1330	1623.6	2037.8	2286.6	2493.6	2725	2856.4	3035	3490.4	3765	4002.6	3904.4	3859.4	4268.2	4191.4
H46-48	視神経及び視（覚）路の障害	214	229.6	367	577.2	622	785	999.8	1112	1255.8	1294.4	1342.6	1319.8	1427.4	1451	1349.4	1356.6	1276	1275.2	1264.6
H49-52	眼筋，眼球運動，調節及び屈折の障害	13312	17333.8	51038	119435	147371	199978	270099	286083	317025	338035	339560	336964	360174	357930	359263	392863	362366	364240	382699
H53-54	視機能障害及び盲＜失明＞	1157.2	1865.8	6813.8	17077	19944.8	24596.2	30372.4	29456.2	28755.4	27977	24323.8	22023	20947.4	18652.8	17782.2	16043.4	12873.4	13738.8	13011.2
H55-59	眼及び付属器のその他の障害	5935.8	1223.4	1070.2	1150.2	1142.6	1241.4	1294.8	1305.4	1302.2	1265.4	1217.6	1262	1416	1472.8	1407.6	1309.8	1253.6	1212.4	1118
H60-62	外耳疾患	408089	371739	343172	337495	302262	271561	249346	196186	172689	150011	132870	112537	96930.6	76798.4	66103	52902	43331.8	41993.8	34336.4
H65-75	中耳及び乳様突起の疾患	289099	330473	283758	314193	290766	249468	191035	143073	116931	93770	79847.6	67269.4	54335.6	45357	39644.6	30767.6	28439.8	26849.2	22199.2
H80-83	内耳疾患	117	112.4	164.6	263.6	346	487.6	664.4	861.2	1065.8	1226.6	1565.8	1902	2630.6	3612	4143.2	4331	5174.8	5409.2	5146.6
H90-95	耳のその他の障害	13628.8	9329.4	11463.4	16908.8	20450.2	26326.8	28116	24065.2	22397.2	19144.8	19770.4	17719.6	18941	18093.6	18612.2	17051.4	16498	17522	14623.2
I00-02	急性リウマチ熱	5.4	11.4	17	23.6	29.6	35.4	34.2	33.8	35.4	36	38.8	39.8	41.4	39.8	39	32.4	26.8	27.2	24.8
I05-09	慢性リウマチ性心疾患	1222.8	465.2	453.2	483.6	471.4	530.4	781.8	552.4	519.4	610.8	524.8	558.2	1135	797.4	748.8	1653.4	1049.4	789.8	610
I10-15	高血圧性疾患	2118	1364.8	1346.8	1401	1447.4	1526.2	1594.2	1632.2	1678.4	1785.4	1878.2	1973.2	2220.2	2441.4	2637.6	3184	3269.6	3545	4348.4
I20-25	虚血性心疾患	623.2	475.6	488	500	507.6	546.8	606.4	503.6	517	557.2	564.2	591.6	906.6	904.8	983.6	1741.6	1540.4	1448.6	1490.6
I26-28	肺性心疾患及び肺循環疾患	4900.2	2400.8	2007	1770	1563.6	1383.8	1284.2	1057.2	955	868	754.2	672	680.6	583.2	532.2	556.4	485.8	477.4	459
I30-52	その他の型の心疾患	20430.6	9450.4	8541.6	8480.4	8098.2	9021.6	15068.4	10363.6	9867.8	12250.6	10476.2	10845.2	21473.2	16362	15355.6	26638.8	17893.6	14865.8	12863.6
I60-69	脳血管疾患	1884	1020.6	859.6	787	763.8	763.8	777.2	777.2	815	819.4	860.2	891.2	1023.8	1132.8	1202.8	1314.2	1404.4	1446.6	1433.6
I70-79	動脈，細動脈及び毛細血管の疾患	1216.6	943.4	931	970.6	1027.4	1166.6	1344.8	1577.6	1706.4	1820.8	1989.4	2251.8	2636.8	3027	2900.2	2788.6	2812.4	2829.8	2744.4
I80-89	静脈，リンパ管及びリンパ節の疾患，他に分類されないもの	12543.8	10423.2	10133.4	10296	9611.2	8963	7914.8	7351.6	7005.2	6849.6	6762.6	6622.8	6702.2	7071.2	7258.6	7910.8	8921.8	10023	10609.8
I95-99	循環器系のその他及び詳細不明の障害	817	263.4	229.6	242.8	291.2	482.8	841.2	1382.4	2239.4	3490.8	5008	6967.8	11377.8	14701.4	14624.2	10636.8	8380.8	7013.4	5374.8
J00-06	急性上気道感染症	1297870	1.04087e+06	981478	991424	962606	920020	842294	778137	740320	701670	672125	645309	602542	577104	539509	467939	453184	428986	373185
J10-18	インフルエンザ及び肺炎	171035	266103	263482	309260	351563	367876	367872	353315	330993	308155	288910	277045	263351	244655	204163	135005	140510	118204	78953.4
J20-22	その他の急性下気道感染症	867819	766235	718550	737910	688775	623523	535373	479684	443877	407096	377004	350106	315976	296999	268903	221510	217594	202763	172678
J30-39	上気道のその他の疾患	608873	611275	612383	667374	666375	655550	630077	596565	585396	571437	560359	543402	507517	466741	437133	385215	327033	314615	274471
J40-47	慢性下気道疾患	693900	676908	661001	708971	680656	626354	543688	479805	441635	400982	364075	327098	276512	238130	206630	161566	144664	134830	119242
J60-70	外的因子による肺疾患	1272.8	727	522.2	430.8	355.6	297.6	259.6	224.4	201.4	191.2	183.2	183.2	190	184.8	189.2	195.2	207	210.2	238.8
J80-84	主として間質を障害するその他の呼吸器疾患	652.2	255.4	200.4	193.4	186.8	175.4	160	158.2	157.2	144.4	155.6	157.8	168.4	179.4	197.4	221.6	249	260	320.6
J85-86	下気道の化膿性及びえ＜壊＞死性病態	68.8	44.4	37.2	37	40	35.8	37	35.8	30.6	31.8	34.8	37	29.4	31.8	29.2	43	45.8	52.8	57
J90-94	胸膜のその他の疾患	1424.4	340.2	246.2	188.2	169	150.2	138.8	135.8	123	128.4	130.8	143.4	214.4	399.6	693.2	1399.2	2071.4	2591	2731.2
J95-99	呼吸器系のその他の疾患	35335.4	18464.6	13960.8	13681.2	11189.4	9083.4	7381.4	6564	5962.4	5366	4973	4603.8	4501.2	4719.2	4605.8	4998	5395.6	5144.8	5005.8
K00-14	口腔，唾液腺及び顎の疾患	112935	285603	411539	512468	581082	665100	701260	681570	657385	623914	571591	509999	441345	381573	372585	362577	310612	331388	314709
K20-31	食道，胃及び十二指腸の疾患	64146.6	52453.2	46463.4	52460.8	53625.6	53314.2	51337.6	55140.6	60840	67729.6	76356.6	87254.2	111077	138868	149154	157494	177707	176986	165662
K35-38	虫垂の疾患	69.2	66	128.2	298.4	532.2	755.4	1095.8	1511.6	2044	2567.4	2911.8	3057.2	3323	3731.8	3744.4	3470.6	3592.6	3392.2	2862.8
K40-46	ヘルニア	39903.8	9507	6994.2	6409.6	5465	4738.8	3539.6	2478.4	1933	1547.8	1281.8	1021.6	807.2	626.4	556.4	524.6	527	505.2	510.2
K50-52	非感染性腸炎及び非感染性大腸炎	4666.4	3800.6	3260.8	3333.4	3295.4	3145.4	2840.6	2654.8	2578.8	2679.8	2786.8	2931.2	3364.8	3859	4277.4	4411.8	4535.4	4968.4	4919.2
K55-63	腸のその他の疾患	234308	117506	130867	128715	109175	91406.2	72644.6	60798.2	53246.4	47152	42409.8	37755	37795	40690.2	42033.4	40251	41901	44881.2	41127.4
K65-67	腹膜の疾患	646.4	274.4	248	291.2	324.4	361	370.4	399.8	490.8	552.8	561.4	618.2	731	844	914	1037	1167.4	1213.8	1244.2
K70-77	肝疾患	18800.6	9754.6	7345.4	8300.2	7869	7673.2	7343.6	7279.2	7514.6	8088.2	8640.8	8836.6	9796.8	10515.6	10792	11793.4	12553.4	13128.2	15805.2
K80-87	胆のう＜嚢＞，胆管及び膵の障害	1826.2	953.8	907.8	973.6	996.8	967	903.2	889.2	905.2	917.4	942.4	1019.6	1165	1381	1473.4	1615.8	1838.8	1940.8	2089.4
K90-93	消化器系のその他の疾患	16170.2	4311.4	3189.2	2770.4	2241.4	1891	1500	1330.6	1244.6	1244.4	1214.4	1183.2	1319.8	1542.2	1775.6	2016.2	2446.6	2774	3055
L00-08	皮膚及び皮下組織の感染症	251306	239688	226093	222895	209224	187488	151071	124634	106965	92355	83479.6	77961.2	74676.6	72444	69803.6	71485	66291.6	63171.8	63539.4
L10-14	水疱症	412.4	314.2	263.6	266.8	268.8	246	212	195	172.2	160.6	155.4	157.6	176.6	170.8	129	144.6	136	106.2	92
L20-30	皮膚炎及び湿疹	1.28047e+06	768639	658121	617687	574638	532799	468878	414789	383369	352431	326255	300741	270766	242660	229754	217295	201449	203893	210148
L40-45	丘疹落せつ＜屑＞＜りんせつ＜鱗屑＞＞性障害	1829.6	2123	2018	2194.2	2491.4	2832.2	2844.2	2901.2	3007.8	3085.2	3137.8	3201.2	2985.2	2745.4	2658.8	2478.6	2303.2	2453.6	2424
L50-54	じんま＜蕁麻＞疹及び紅斑	160638	165274	145873	141574	123966	109344	92473.8	80277.8	73603	66984.4	61864	56364.2	50821.8	47175.4	44591.2	40216	37697.6	36387.8	33945.2
L55-59	皮膚及び皮下組織の放射線（非電離及び電離）に関連する障害	743.8	683.2	735.2	820.2	962.8	1085.4	1126	1138.6	1209.2	1295.6	1400.6	1481.4	1782	1883	1722	1797.4	1755	1511.6	1292.2
L60-75	皮膚付属器の障害	124212	89197.8	66151.8	54487.6	46189.6	40316.8	33595.2	30935	31959.4	38086	54804.2	84039.2	116012	135446	159333	171276	139752	139513	142022
L80-99	皮膚及び皮下組織のその他の障害	628700	401709	355776	333105	307618	281527	243749	205978	184635	164302	147369	136184	127773	119197	119592	118116	102829	103412	107102
M00-25	関節障害	32165.4	50735.2	56068.2	45132.2	35989.4	31135	28370.4	28116	31149	37349	45384	53544.6	66140	77933.4	64478.8	59493.8	63888.2	48711.8	29369.2
M30-36	全身性結合組織障害	7456.4	10258.2	11410.6	12000.8	11362.2	10632.6	9958.2	5947	5007.4	4854.2	3512.2	3257	4337.6	2944	2790.6	3329.2	2553.4	2477	2565.8
M40-54	脊柱障害	2563	2368.8	3995	5967.8	7838.6	9604.2	11840	14103.6	16870.4	21103.8	28838.4	39515.4	60633.6	87726.6	90856.8	87176.4	95004.4	84008.4	66564.6
M60-79	軟部組織障害	3549.2	7250.6	9357.8	11769.6	14127.8	16085	17989.4	21799.2	27795.6	37014.6	48934.8	59685	74974.6	90492.6	76204	71105	75872.2	56245.6	33540
M80-94	骨障害及び軟骨障害	701	751.8	912.2	1144.8	1505	2031	2902	4562.6	7496	13269.2	20147.8	28225.8	37416.4	37048	24319.4	20985.2	20317	12672.8	6609.2
M95-99	筋骨格系及び結合組織のその他の障害	676.8	251.4	221.4	211	200.6	242.4	219	199	188	190.2	192	214.2	292.6	294	269.6	259.6	235.2	217.6	197.2
N00-08	糸球体疾患	581	1021	2409.2	4610.4	4441	4656.4	4703.4	4397.8	4183.4	3983.8	3934	4122.4	4308.8	4340.4	4266.4	4360.4	4043.8	3943.8	3749.6
N10-16	腎尿細管間質性疾患	13732.8	5600.4	4449.4	4366.2	4009.8	3882.2	3678.4	3428.8	3297.4	3117.4	2971.6	2806.2	2786.6	2700.4	2707.2	2803.2	3002	3155.6	3599
N17-19	腎不全	2045.4	788.4	652.8	614.8	574.2	559.4	527	515.2	494.2	488.2	485	513.8	539.2	597.4	633.2	727.8	761.8	759	796.6
N20-23	尿路結石症	132.2	126.8	152	189.8	207.6	224	244	251	275	288	312.4	335.4	388.4	469.4	562.4	731.8	969	1219.8	1572.6
N25-29	腎及び尿管のその他の障害	3146	1694.2	1673.6	1985.2	1935.2	2037	2039.8	2007	1998	2021	2037.6	2144.2	2337.4	2488.6	2501.2	2747.6	2712.8	2662.4	2674
N30-39	尿路系のその他の疾患	24188.8	13073	17424.2	26969.2	27517.4	25852.8	22642.6	20521	18837.2	17173.4	15225.8	12648.6	11041.2	10438.4	10543.2	11761.6	14651.8	17410	22172.8
N40-51	男性生殖器の疾患	19002.8	21187.6	26843	29515	27085.8	22712.2	16655.8	12497.2	10118	8412	7108.2	5437.6	3782.2	2350.8	2018.6	2215	2470.2	2828.2	3386.6
N60-64	乳房の障害	689.2	334.4	139.2	116.6	193.2	376.4	742.2	1506.2	1835.2	1251	981.8	1627.4	1883.6	1550.2	1298.2	1297.8	1463.8	1898.6	2373.2
N70-77	女性骨盤臓器の炎症性疾患	2304.6	2570.6	4618.6	6765.2	5663	4112	2867.6	2189.8	1792	1495.8	1354	1176.8	1051	1227.4	1796.6	3237	6580.2	10770.2	18201.4
N80-98	女性生殖器の非炎症性障害	572.4	229.2	228.6	271.8	253	224.4	212.2	223.8	258.8	452.2	1261.2	3086.4	5364.6	8400	11991.8	15212	21047.4	27594.8	36469.8
N99	腎尿路生殖器系のその他の障害	37.4	41	45	44.4	52.2	50.6	47.4	40.8	33.8	33	32	31	27.6	25	20.4	20.4	20.2	18.8	16
O00-08	流産に終わった妊娠	2	1.6	1.2	2.2	1.4	2.4	3	3.2	4.4	6	6.8	6.2	6.8	15.6	39.8	111.6	290.8	480.4	833.6
O10-16	妊娠，分娩及び産じょく＜褥＞における浮腫，タンパク＜蛋白＞尿及び高血圧性障害	12.2	1.6	1.4	2.2	1.6	1	0.2	0.2	0.4	0.4	0.2	0	0.2	0.8	5	18.4	72	166.4	305.2
O20-29	主として妊娠に関連するその他の母体障害	3528.2	140.4	70.4	45.2	27.8	18.6	20	13.8	16.4	13.2	13.2	16.4	19.2	42.4	150.8	522.8	1615.8	3006	5761.8
O30-48	胎児及び羊膜腔に関連する母体ケア並びに予想される分娩の諸問題	9807.8	1518.8	820.4	534.2	324.2	233.4	178.6	127.8	105.6	82	74.8	71.4	74.2	82.2	114.4	261.6	815.4	1730	3236
O60-75	分娩の合併症	967.2	89	55	43.6	32.6	28.4	26.8	28.6	21.8	18.8	21.4	23.8	22.4	22.4	43	125.4	387.8	814.6	1505.8
O80-84	分娩	499.4	9.2	4	4.8	2.6	2.2	1.6	1.8	0.6	0.6	0.8	0.8	0.8	3	13.4	42.8	135	295.6	518.8
O85-92	主として産じょく＜褥＞に関連する合併症	294.4	263.6	130.2	83.2	78	122.6	197	369	387.2	254	149.6	153.8	139.2	111	112.6	141.4	235	394.8	656.2
O94-99	その他の産科的病態，他に分類されないもの	34.4	7.8	5.6	6.6	3.6	1.4	3.4	2.8	1.2	2.2	1.6	1.4	3.4	5.4	13.2	53.6	165.8	354.2	634.4
P00-04	母体側要因並びに妊娠及び分娩の合併症により影響を受けた胎児及び新生児	44155	3502	2017.4	1277.4	828	627.2	448.8	269.4	205	144	103.2	83	67	47.4	37	32.6	36	61.6	92.6
P05-08	妊娠期間及び胎児発育に関連する障害	105858	20966.2	13374.8	9446.4	6846.8	5668.6	4112.4	2880.2	2392.6	1734.2	1304.8	1067.6	816.8	615	488.2	400.8	367	442.2	595.2
P10-15	出産外傷	2462	238.4	120	85	66.4	56	46.8	38.8	32.6	28.2	26.6	29	26.2	23.2	21.8	20.6	18.8	18.4	15
P20-29	周産期に特異的な呼吸障害及び心血管障害	107638	9692.6	5537.8	3589.2	2394.8	1792.2	1195.8	817.4	643.2	448.4	317	238.6	175.8	122.8	89.2	79.4	91.2	134.2	223.6
P35-39	周産期に特異的な感染症	44329.8	1837.4	920	577	368.6	280.4	195.2	140.4	120.2	91	79	60.6	56	47	43.2	40.8	37.2	35.2	32
P50-61	胎児及び新生児の出血性障害及び血液障害	163326	9002.6	4740.6	2879.6	1769.6	1260.6	780.4	462.2	335.6	209.4	138.4	106.4	76.4	55.4	42.8	34.8	26	23.2	24.8
P70-74	胎児及び新生児に特異的な一過性の内分泌障害及び代謝障害	54560.8	2794.2	1400.2	811.8	478.8	326	190.6	117.4	78.2	46.4	26	18.2	8.8	8.4	5.4	5.2	4.4	4.4	3.4
P75-78	胎児及び新生児の消化器系障害	2145.4	284.4	202.2	146.2	106.8	79.2	56.4	39.8	28.4	21	15.4	14.4	9.8	6.8	5.6	4	5	4.8	2.6
P80-83	胎児及び新生児の外皮及び体温調節に関連する病態	10363.8	268.2	156.4	108	71	52.6	38.4	29	23.6	18.4	16.8	13.2	10	5.4	5.4	6	3.2	3.2	3.6
P90-96	周産期に発生したその他の障害	34040.8	3243.8	2083.4	1483.6	1055.4	838.4	633.2	461.6	379	303	241.6	206.4	168.2	135.8	110.2	91	74.6	65.4	49
Q00-07	神経系の先天奇形	4515.6	2006.8	1751.2	1658	1530.6	1529.8	1422.2	1314	1260.4	1247.6	1204.2	1184.2	1158.2	1126.6	1051	1001.6	922.6	865.2	820.8
Q10-18	眼，耳，顔面及び頚部の先天奇形	12687	4502.8	3534	3263.4	3039.2	3134.2	2893.8	2447.4	2274.6	2101	1957.2	1896.4	1796.6	1627.4	1546.4	1493.6	1270.4	1197.6	1145.4
Q20-28	循環器系の先天奇形	53358.8	16746.8	12958	11224.6	9608.8	8945	9047.8	7270.2	6926.2	6727.6	6018.4	5712.8	6685.2	5460	5043	5773	4557.2	4166	3963.4
Q30-34	呼吸器系の先天奇形	3629	1316.2	982.6	835.2	738	655.8	562.8	482	422.4	374.2	327.2	285.8	263	220.6	204.4	201.8	167.8	143.8	128.8
Q35-37	唇裂及び口蓋裂	4173.8	2269.4	2143	2136	2082.8	2069.6	1932.8	1849.8	1769.4	1700.6	1587.4	1557.2	1457	1363.4	1278.2	1241.6	1121	1027.6	904.2
Q38-45	消化器系のその他の先天奇形	9732.6	4419.8	3487.8	3302.2	3129.4	3653	4765	4678.2	3182	2182	1672.6	1421.2	1218.6	1022	914.8	812.6	705	645	589
Q50-56	生殖器の先天奇形	12032.8	10564.4	8280.8	6889.8	4914.2	3941.4	3152	2410.6	2105.4	1874	1654.4	1429.4	1140.8	823	662.6	566.6	454.2	410.8	409.2
Q60-64	腎尿路系の先天奇形	6757.2	2947	2418.2	2172.8	1843.8	1739.6	1615	1431.8	1364.8	1274.2	1171.4	1087.6	1039	952.2	894.2	853.6	728.8	702	671.2
Q65-79	筋骨格系の先天奇形及び変形	27909	10337.6	8269.8	7269	6586	6337	5838.6	5176.8	5373.2	6508.2	8112	9264.4	9997.6	9447.2	6874.6	5746	5151.2	3900.8	2649
Q80-89	その他の先天奇形	36165	17326.2	13132.8	11569.8	10948.8	10904.6	10375.4	9835.2	9846.4	9867.2	10060	10384.2	9796	8688.2	8341.2	7646.2	6584.8	6364	6049.8
Q90-99	染色体異常，他に分類されないもの	4653.2	2712	2636	2596.8	2482.2	2384.2	2227.4	2071.2	1940	1849	1767	1731.8	1657.6	1569.4	1477.4	1393	1276.2	1299.6	1171.8
R00-09	循環器系及び呼吸器系に関する症状及び徴候	94128	53508.2	49820.4	55229.6	53957	52092.4	48144.6	43738.6	41594.2	38994.8	36403.6	34023	35482.8	34479.4	32176.8	30612.4	29104.6	26445	23059.2
R10-19	消化器系及び腹部に関する症状及び徴候	173146	176934	176943	202586	202543	187339	155976	139714	127658	115644	104873	93762.8	86315.4	84913	77137	69227.8	72655	68911.6	61643.4
R20-23	皮膚及び皮下組織に関する症状及び徴候	39115.4	17917	10126.4	8681.4	8051.6	7409.4	6039	5477	5061	4774.8	4638.6	4817.2	4880.2	5127.8	4789.8	4694.8	4974.2	4663	4315.2
R25-29	神経系及び筋骨格系に関する症状及び徴候	6459	8666.8	7250.8	7307.6	7259	7195.2	6608.8	6010.8	5807.2	5634	5299.8	5051	5142.2	5368.8	5091.4	4637	4424.6	3890.6	3158.4
R30-39	腎尿路系に関する症状及び徴候	4701.4	3552.4	8411	17052.4	15111.6	15232	14776	13420	12452.4	11517.4	10795.2	9564.8	8546.6	7495.6	6811.4	6589.4	6344.8	6337	6205.6
R40-46	認識，知覚，情緒状態及び行動に関する症状及び徴候	67667	29719.4	18379.6	15757	12909.2	11815.2	10784.4	10602.8	11170.4	11844	12938.8	14266.8	17027	20155.6	20784.6	18924.6	19090.6	18013.6	16182
R47-49	言語及び音声に関する症状及び徴候	1476.4	1434	2338.6	4250.6	6342.8	7973.2	6303.4	4123.4	3475.2	3018	2781.4	2661.2	2486.4	2359	2239.6	2005.2	1908.2	1906.6	1924.8
R50-69	全身症状及び徴候	278577	206392	165377	164056	152835	141074	124428	117398	113221	110445	110098	110206	116231	122689	115160	102882	104416	96833.4	84308.8
R70-79	血液検査の異常所見，診断名の記載がないもの	73788.6	3560.6	2445.4	2332	2099.2	1961.8	1796.6	1619.4	1548	1564.2	1587.6	1669.8	1909	2035.8	2025.6	1979.2	1866.8	1761.8	1849
R80-82	尿検査の異常所見，診断名の記載がないもの	2531.4	2414.2	5399.2	9841	7822.8	7579.2	6527.4	5862.2	5451	5164	5355.4	6135.8	7314	7655.2	7202.4	7379.6	6150.6	5480.6	5198.6
R83-89	その他の体液，検体＜材料＞及び組織の検査の異常所見，診断名の記載がないもの	7.8	2.8	1.8	1.4	2	2.4	2	3	2.4	1.2	2	1.4	2	2.2	2	5.8	6.2	7.4	10.2
R90-94	画像診断及び機能検査における異常所見，診断名の記載がないもの	2786	1084.8	793.2	803.2	765.6	973.6	2350.6	1169.2	1067.6	1594	1141.8	1212.2	3052.6	1717.2	1633.4	4916	2307.4	1688.8	2246.2
R95-99	診断名不明確及び原因不明の死亡	66.8	5.8	2	1.8	1.2	0.2	0	0.2	0.4	0.4	0	0.4	0.4	0.6	0.4	0.4	0.6	0.8	0.6
S00-09	頭部損傷	112953	118533	98351.4	88397.2	80118.4	71527.8	75441.4	68343.4	58366.2	51015.4	46195.2	42935.8	46504	49009	39614.2	33864.8	37073	29443.8	17769.4
S10-19	頚部損傷	789.8	1197.6	1827	2562.6	3335.2	3838.6	4313.2	4977	5518.6	6119.4	6781.6	7458.6	8470.4	9468.6	8239.6	6916	7782.4	6551.8	6181.8
S20-29	胸部＜郭＞損傷	898.8	795.2	731.2	801.8	1035.6	1363.6	1792.6	2253.6	2810.4	3391.6	4119.6	4897.2	6008	7515.4	6625.8	6125.8	6879.4	5331.8	3981.6
S30-39	腹部，下背部，腰椎及び骨盤部の損傷	3498	2313.4	2447	2743.6	2881.8	3143.6	3542	3884	4467.4	5292.2	6832.4	8849.6	11260.4	15022.4	12615.4	9577.4	9981.8	7445.6	5326
S40-49	肩及び上腕の損傷	2507	4207.2	5130.6	5392.8	5706.6	6152.2	6496.4	6274.8	6224.4	6339.2	6867	7812	8621.6	10460	8926.4	8706.6	10681.4	8454.4	5323.6
S50-59	肘及び前腕の損傷	1120.8	3038.4	3966.2	4577.6	5307.2	6401.6	8006.6	9000	10768.2	12749.4	15112.6	17314.2	17742	17078.8	12774.8	9915	9252.4	6687.6	4335
S60-69	手首及び手の損傷	5596.6	11459.6	11341.6	10528.2	10241	11116.2	12891.6	16161	21410.2	28218.8	34866.2	40367.8	43069	47773.4	38635.4	31205	31918.2	24114.6	12673.6
S70-79	股関節部及び大腿の損傷	1804.4	1440.8	1429.2	1521	1771.6	2074.8	2359.8	2619.4	3057.6	3667.4	4456.6	5519.4	7226.8	9633.8	8599.2	8090	8228.2	5930	3092.2
S80-89	膝及び下腿の損傷	859	2389.2	3255.2	3830.6	4540.2	6025	8641.8	10629.6	12691.8	14310	16137	18764.8	23230.4	28610.4	25913.8	25120.4	29644.8	24452.2	14686.4
S90-99	足首及び足の損傷	2256.6	6863.6	8069.4	8364.2	9995	13635.6	17871.4	23236.4	29971.6	35574.2	41916.2	48687.4	54295.6	63195	53231.2	44615.4	49692	36949	17154.4
T00-07	多部位の損傷	1302.6	862.8	616	496	430.2	407.6	482.4	478	478.8	497	485	516.2	581.4	627.4	593.2	693.8	933.4	890.4	960.2
T08-14	部位不明の体幹もしくは（四）肢の損傷又は部位不明の損傷	65913.4	101820	98783.8	97141.6	96940.6	99610.4	108634	112785	121212	133559	148456	161180	171080	186794	156743	131248	136103	104959	59095.2
T15-19	自然開口部からの異物侵入の作用	21138.4	20174	23032.8	21154.2	17743.2	15767.4	14929	13841.6	12645.6	11348.2	10323.4	9117.4	7873.6	7420	6928.6	6547.4	6433	6545.4	6813.8
T20-32	熱傷及び腐食	33795.2	33372	21071	15572.6	12450.2	10686	8966.2	7516.2	6843.4	6556.6	6539.6	6307	5182.6	5487.4	4736.8	4567	5333.4	5320.2	6317.4
T33-35	凍傷	872.4	1019	631.2	545.2	578	593.4	621.6	735	681	652.2	620.6	641.6	603.6	594.2	463.8	290.4	220.4	180.2	127.8
T36-50	薬物，薬剤及び生物学的製剤による中毒	202.2	350.4	217.4	103.4	61.4	56.6	58.6	56.8	59.2	63	65	74.6	108.2	177	248.4	301.6	441	489.2	573.6
T51-65	薬用を主としない物質の毒作用	81442	102333	78657.2	65455.4	57402	51495	40750.6	36295.6	33708.2	29878.6	26465.2	20932	16237.8	14044	11640.8	10507.2	9710.2	8117.2	7377
T66-78	外因のその他及び詳細不明の作用	111200	86367.4	65236	56180	47039.6	44330	44553.4	38897.6	36072	34360	33466	32700.8	31826.4	28504	23906.6	19213.4	15811.6	12372	10156.4
T79	外傷の早期合併症	5432.6	6441.2	6044	5877.2	5532.6	5214	4916.4	4301.4	3938.8	3652.8	3504.6	3409.2	3807.8	3842.2	3629.4	4027.2	4078.6	3369	2911.4
T80-88	外科的及び内科的ケアの合併症，他に分類されないもの	7276.2	3366.2	2954.6	3611.6	5546.2	9083.4	11783.4	12475	11426.8	8855.6	6344.6	4808	4458.6	4732.6	5508.6	6672	8015.6	9184.2	9710.4
T90-98	損傷，中毒及びその他の外因による影響の続発・後遺症	1588	2000.4	1960.4	1922.6	1873.4	1809.8	1748.6	1635.4	1513	1540	1553.6	1577.8	1735.2	1862.8	1786.2	1887	2004.6	1792	1552.2
U00-49	原因不明の新たな疾患又はエマージェンシーコードの暫定分類	2.8	1.8	1.2	1.6	1.4	1	1.4	1.4	0.8	0.4	1.2	1	0.6	1	0.8	0.4	0.2	1	0.8
X60-84	故意の自傷及び自殺	0	0	0	0	0	0	0	0	0.2	0.2	0.4	0.8	1.6	1.4	2.4	2	2.2	3.2	4.4
Z00-13	検査及び診査のための保健サービスの利用者	994.4	114.2	56	43.8	27.2	25	27.2	17.2	14	15.8	14.6	13.8	27	15.6	13.6	36.8	21	13.2	25
Z20-29	伝染病に関連する健康障害をきたす恐れのある者	2310.6	761.4	532	435.2	348.2	315.2	253.6	207.8	182.6	162.2	146.4	139.2	140.6	117.8	116	111.6	96	115.4	134
Z30-39	生殖に関連する環境下での保健サービスの利用者	14.2	0.6	0.2	0.8	0.8	0.4	0	0	0	0.2	0	0.6	2	6	35.4	100.8	240.4	408.4	687.8
Z40-54	特定の処置及び保健ケアのための保健サービスの利用者	106.6	84	86.6	89	100.6	116.6	120.8	124.2	114	114.6	115	135.8	152.8	190.8	211.2	259.4	277.2	274.4	278.2
Z70-76	その他の環境下での保健サービスの利用者	274	30	14.4	13.8	11.8	12.2	7.8	8	7.8	4.6	7.4	4.8	6.6	5.4	2.2	2.4	1.8	3.4	2.4
Z80-99	家族歴，既往歴及び健康状態に影響を及ぼす特定の状態に関連する健康障害をきたす恐れのある者	1635.4	1266.6	1282.2	1297.4	1295.2	1269.6	1257.8	1230	1206.6	1189.8	1203	1229.8	1280.2	1334.2	1404.4	1462.4	1514	1593.2	1740.6
※傷病分類別に、数値が大きい順に濃いグラデーション
